# Supplementary material for: Gene expression analysis of Alcaligenes faecalis during induction of heterotrophic nitrification
Source: Sci Rep. 2021 Nov 29;11:23105. doi: 10.1038/s41598-021-02579-3 (PMC8629993; doi:10.1038/s41598-021-02579-3)
Supplement: Supplementary file 4 — Supplementary Table S1. [file 41598_2021_2579_MOESM4_ESM.xlsx]

## Sheet: read_stats
Table S1. Summary of RNA-seq data analyzed in this study
Supplementary Table S1. Summary of RNA-seq data analyzed in this study
sample	Numbers of raw reads	Numbers of filtered reads	Total bases of filtered reads (bp)	mapping rate (%)	alignment rate to CDS (%)	accession number
LowC/Nexp	20377078	18783284	1876892106	99.1	71.8	DRR284713
LowC/Nsta	18787224	17284746	1727057391	99.6	77.5	DRR284714
HighC/Nexp	17316034	15892304	1587518357	99.6	56.4	DRR284715
