# Supplementary material for: Gene expression analysis of Alcaligenes faecalis during induction of heterotrophic nitrification
Source: Sci Rep. 2021 Nov 29;11:23105. doi: 10.1038/s41598-021-02579-3 (PMC8629993; doi:10.1038/s41598-021-02579-3)
Supplement: Supplementary file 5 — Supplementary Table S2. [file 41598_2021_2579_MOESM5_ESM.xlsx]

## Sheet: Table S2
Supplementary Table S2. Differential expression of genes in LowC/Nexp cells compared with those in HighC/Nexp cells of A. faecalis.
Locus tag	K-number	Product	logFC	logCPM	PValue	FDR	TPM LowC/Nexp	TPM HighC/Nexp	up/down
AFA2_00001	K07862	serine/threonine transporter SstT	-0.191137	5.67622	0.770363	0.999583	30.513	34.999	-
AFA2_00003	K00799	glutathione S-transferase [EC:2.5.1.18]	0.385377	7.11876	0.553055	0.999583	198.534	152.695	-
AFA2_00004		thioredoxin reductase	-0.433427	4.85786	0.513284	0.999583	20.578	27.924	-
AFA2_00005	K15256	tRNA (cmo5U34)-methyltransferase [EC:2.1.1.-]	-0.351873	3.81059	0.604878	0.999583	13.673	17.537	-
AFA2_00006		badM/Rrf2 family transcriptional regulator	0.559475	5.55493	0.394996	0.999583	100.87	68.752	-
AFA2_00007	K07734	transcriptional regulator	1.68941	4.03407	0.0156376	0.26508	29.538	9.185	-
AFA2_00008	K00375	GntR family transcriptional regulator / MocR family aminotransferase	0.869947	6.55036	0.184464	0.999583	63.103	34.684	-
AFA2_00009	K05596	LysR family transcriptional regulator, chromosome initiation inhibitor	-0.0699973	3.67175	0.918329	0.999583	10.637	11.219	-
AFA2_00010	K06895	L-lysine exporter family protein LysE/ArgO	1.47445	3.54006	0.0370484	0.45356	21.208	7.652	-
AFA2_00011	K09022	2-iminobutanoate/2-iminopropanoate deaminase [EC:3.5.99.10]	0.893238	8.25754	0.170665	0.999583	637.085	344.59	-
AFA2_00012		GCN5 family acetyltransferase	1.04039	7.52223	0.112162	0.835113	386.419	188.733	-
AFA2_00013		dehydratase	-0.403985	3.96869	0.55061	0.999583	22.869	30.411	-
AFA2_00014	K16137	TetR/AcrR family transcriptional regulator, transcriptional repressor for nem operon	-0.664748	3.2959	0.340436	0.999583	9.736	15.521	-
AFA2_00015	K09022	2-iminobutanoate/2-iminopropanoate deaminase [EC:3.5.99.10]	0.240849	2.2359	0.747071	0.999583	9.356	7.948	-
AFA2_00016	K18900	LysR family transcriptional regulator, regulator for bpeEF and oprC	-0.128155	4.46454	0.847625	0.999583	18.175	19.957	-
AFA2_00017	K14260	alanine-synthesizing transaminase [EC:2.6.1.66 2.6.1.2]	-0.0696479	9.14875	0.914152	0.999583	340.046	358.524	-
AFA2_00018	K15974	MarR family transcriptional regulator, negative regulator of the multidrug operon emrRAB	-0.418645	3.27326	0.547366	0.999583	12.935	17.381	-
AFA2_00019		DNA alkylation repair protein	-0.0109485	3.77848	0.987154	0.999583	13.568	13.735	-
AFA2_00020		metallophosphoesterase	-0.0203475	4.77473	0.975505	0.999583	17.577	17.91	-
AFA2_00021	K03781	catalase [EC:1.11.1.6]	1.09276	6.49457	0.0970974	0.772355	46.472	21.886	-
AFA2_00022		hypothetical protein	0.566536	5.25335	0.390858	0.999583	43.647	29.603	-
AFA2_00023		hypothetical protein	0.202016	6.70195	0.755995	0.999583	265.412	231.799	-
AFA2_00024	K02014	iron complex outermembrane recepter protein	0.25859	9.31744	0.689116	0.999583	271.772	228.23	-
AFA2_00025		choloylglycine hydrolase	0.48381	8.47034	0.455355	0.999583	303.443	217.992	-
AFA2_00026	K05524	4Fe-4S ferredoxin	0.244775	4.66814	0.712642	0.999583	64.515	54.693	-
AFA2_00027	K08167	MFS transporter, DHA2 family, multidrug resistance protein	-0.0133976	5.03993	0.983799	0.999583	16.307	16.536	-
AFA2_00028		lysR family transcriptional regulator	0.137112	5.215	0.835004	0.999583	35.098	32.063	-
AFA2_00029	K01091	phosphoglycolate phosphatase [EC:3.1.3.18]	0.351239	7.30608	0.588411	0.999583	200.648	158.016	-
AFA2_00030	K00568	2-polyprenyl-6-hydroxyphenyl methylase / 3-demethylubiquinone-9 3-methyltransferase [EC:2.1.1.222 2.1.1.64]	0.408885	7.88275	0.528264	0.999583	293.307	221.942	-
AFA2_00031	K03286	OmpA-OmpF porin, OOP family	0.537742	14.257	0.405955	0.999583	30629	21196.8	-
AFA2_00032	K02469	DNA gyrase subunit A [EC:5.6.2.2]	0.148125	10.3574	0.818557	0.999583	405.007	367.186	-
AFA2_00033	K00831	phosphoserine aminotransferase [EC:2.6.1.52]	0.172533	9.31261	0.789454	0.999583	478.554	426.585	-
AFA2_00034	K04518	prephenate dehydratase [EC:4.2.1.51]	0.374713	8.46713	0.562774	0.999583	288.335	223.411	-
AFA2_00035	K04517	prephenate dehydrogenase [EC:1.3.1.12]	0.216863	6.54186	0.738922	0.999583	86.903	75.119	-
AFA2_00036	K00800	3-phosphoshikimate 1-carboxyvinyltransferase [EC:2.5.1.19]	-0.81759	6.19788	0.212788	0.999583	31.558	55.886	-
AFA2_00037	K00945	CMP/dCMP kinase [EC:2.7.4.25]	0.177841	8.18516	0.783435	0.999583	359.027	318.862	-
AFA2_00038	K02945	30S ribosomal protein S1	0.226205	12.123	0.726067	0.999583	2206.44	1895.01	-
AFA2_00039	K05788	integration host factor subunit beta	-0.259346	10.5871	0.68805	0.999583	3286.42	3951.93	-
AFA2_00040	K08992	lipopolysaccharide assembly protein A	0.3638	7.1572	0.575377	0.999583	379.616	296.367	-
AFA2_00041	K19804	lipopolysaccharide assembly protein B	0.348913	8.03823	0.590174	0.999583	185.894	146.635	-
AFA2_00042	K21344	D-glycero-beta-D-manno-heptose-7-phosphate kinase [EC:2.7.1.167]	-0.175795	6.81591	0.786699	0.999583	89.491	101.56	-
AFA2_00043	K03274	ADP-L-glycero-D-manno-heptose 6-epimerase [EC:5.1.3.20]	0.453637	7.95583	0.484228	0.999583	226.286	165.998	-
AFA2_00044	K02237	competence protein ComEA	NA	NA	NA	NA	4.712	4.624	-
AFA2_00045	K12339	S-sulfo-L-cysteine synthase (O-acetyl-L-serine-dependent) [EC:2.5.1.144]	0.458273	8.47867	0.479384	0.999583	359.123	262.6	-
AFA2_00046	K08305	membrane-bound lytic murein transglycosylase B [EC:4.2.2.-]	0.0725712	7.9475	0.910717	0.999583	166.946	159.493	-
AFA2_00047		deacetylase	0.0852627	7.55687	0.895285	0.999583	165.199	156.441	-
AFA2_00048	K03521	electron transfer flavoprotein beta subunit	-0.682646	8.13733	0.293555	0.999583	227.078	366.186	-
AFA2_00049	K03522	electron transfer flavoprotein alpha subunit	-0.800421	8.06722	0.218968	0.999583	165.747	290.02	-
AFA2_00050	K20035	3-(methylthio)propanoyl-CoA dehydrogenase [EC:1.3.8.-]	-1.20991	9.10938	0.0648671	0.645344	144.563	335.972	-
AFA2_00051	K24158	thioredoxin-dependent peroxiredoxin [EC:1.11.1.24]	-1.93131	11.5735	0.00384243	0.097463	1555.31	5959.63	-
AFA2_00052		alpha-ketoglutarate decarboxylase	0.213731	6.23121	0.743029	0.999583	324.961	281.507	-
AFA2_00053	K03800	lipoate---protein ligase [EC:6.3.1.20]	-0.561578	6.09135	0.390761	0.999583	56.098	83.188	-
AFA2_00054		biotin--protein ligase	-0.570952	4.8278	0.390112	0.999583	64.624	96.472	-
AFA2_00055	K02884	50S ribosomal protein L19	-0.24586	9.55632	0.703605	0.999583	1321.42	1574.23	-
AFA2_00056		coenzyme A pyrophosphatase	0.570113	7.16966	0.38097	0.999583	180.529	122.156	-
AFA2_00057	K06949	ribosome biogenesis GTPase / thiamine phosphate phosphatase [EC:3.6.1.- 3.1.3.100]	0.409563	5.91671	0.531392	0.999583	60.088	45.443	-
AFA2_00058	K06013	STE24 endopeptidase [EC:3.4.24.84]	0.283068	6.07001	0.66463	0.999583	46.392	38.302	-
AFA2_00059	K13288	oligoribonuclease [EC:3.1.-.-]	0.254886	8.41814	0.693632	0.999583	537.147	452.246	-
AFA2_00060	K02609	ring-1,2-phenylacetyl-CoA epoxidase subunit PaaA [EC:1.14.13.149]	-0.72282	5.55708	0.272677	0.999583	28.043	46.507	-
AFA2_00061	K02610	ring-1,2-phenylacetyl-CoA epoxidase subunit PaaB	-0.776556	3.59919	0.259989	0.999583	24.126	41.558	-
AFA2_00062	K02611	ring-1,2-phenylacetyl-CoA epoxidase subunit PaaC [EC:1.14.13.149]	-0.432728	4.5563	0.516389	0.999583	20.385	27.65	-
AFA2_00063	K02612	ring-1,2-phenylacetyl-CoA epoxidase subunit PaaD	-0.0372583	3.52403	0.956727	0.999583	17.403	17.942	-
AFA2_00064	K02613	ring-1,2-phenylacetyl-CoA epoxidase subunit PaaE	-0.428878	5.08158	0.516192	0.999583	20.837	28.185	-
AFA2_00065		aldehyde dehydrogenase	-0.841163	6.38177	0.199518	0.999583	28.202	50.765	-
AFA2_00066	K01692	enoyl-CoA hydratase [EC:4.2.1.17]	-1.00416	5.59562	0.129317	0.890677	31.85	64.2	-
AFA2_00067	K02614	acyl-CoA thioesterase [EC:3.1.2.-]	-1.03639	4.79738	0.121995	0.865864	30.794	63.489	-
AFA2_00068	K01912	phenylacetate-CoA ligase [EC:6.2.1.30]	-0.995588	6.85102	0.129018	0.890381	46.172	92.501	-
AFA2_00069	K00997	holo-[acyl-carrier protein] synthase [EC:2.7.8.7]	0.203876	6.21756	0.754499	0.999583	136.317	118.898	-
AFA2_00070	K01207	beta-N-acetylhexosaminidase [EC:3.2.1.52]	0.050991	7.37829	0.937289	0.999583	126.22	122.402	-
AFA2_00071	K03703	excinuclease ABC subunit C	0.141622	7.41577	0.827038	0.999583	76.682	69.835	-
AFA2_00072	K00995	CDP-diacylglycerol---glycerol-3-phosphate 3-phosphatidyltransferase [EC:2.7.8.5]	0.290356	7.05676	0.654786	0.999583	201.154	165.244	-
AFA2_00073	K08223	MFS transporter, FSR family, fosmidomycin resistance protein	0.371099	7.22718	0.567661	0.999583	106.317	82.583	-
AFA2_00074	K06879	7-cyano-7-deazaguanine reductase [EC:1.7.1.13]	0.369094	6.11578	0.571984	0.999583	74.122	57.653	-
AFA2_00075	K01637	isocitrate lyase [EC:4.1.3.1]	-1.66426	8.0569	0.0122496	0.221635	76.938	245.016	-
AFA2_00076		hypothetical protein	0.86848	2.22039	0.251853	0.999583	25.434	13.956	-
AFA2_00077		membrane protein	0.0662077	9.06781	0.918384	0.999583	446.539	428.492	-
AFA2_00078		cytochrome oxidase maturation protein Cbb3	-0.265773	6.81253	0.682591	0.999583	431.677	521.425	-
AFA2_00079	K00404	cytochrome c oxidase cbb3-type subunit I [EC:7.1.1.9]	-0.737663	11.8451	0.255559	0.999583	1461.91	2449.04	-
AFA2_00080	K00405	cytochrome c oxidase cbb3-type subunit II	-0.407086	10.6671	0.528942	0.999583	1670.34	2225.18	-
AFA2_00081	K00407	cytochrome c oxidase cbb3-type subunit IV	-0.269174	8.59288	0.677341	0.999583	1586.08	1920.31	-
AFA2_00082	K00406	cytochrome c oxidase cbb3-type subunit III	-0.193997	10.8423	0.763837	0.999583	1471.14	1690.7	-
AFA2_00083		cytochrome-c oxidase	-0.0854002	9.73466	0.894796	0.999583	434.543	463.186	-
AFA2_00084		nitrogen fixation protein FixH	0.334421	7.67884	0.60596	0.999583	882.245	702.948	-
AFA2_00085		membrane protein	0.654657	7.84739	0.313944	0.999583	786.676	502.021	-
AFA2_00086	K01420	CRP/FNR family transcriptional regulator, anaerobic regulatory protein	0.88951	9.01195	0.171976	0.999583	724.988	393.156	-
AFA2_00087	K03695	ATP-dependent Clp protease ATP-binding subunit ClpB	-0.148963	10.3162	0.817551	0.999583	341.003	379.853	-
AFA2_00088	K09765	epoxyqueuosine reductase [EC:1.17.99.6]	0.650667	7.77568	0.31696	0.999583	301.637	193.024	-
AFA2_00089	K00982	[glutamine synthetase] adenylyltransferase / [glutamine synthetase]-adenylyl-L-tyrosine phosphorylase [EC:2.7.7.42 2.7.7.89]	0.189902	7.49978	0.769511	0.999583	55.083	48.514	-
AFA2_00090		TIGR02099 family protein	-0.199686	7.10195	0.758303	0.999583	27.908	32.2	-
AFA2_00091	K17836	beta-lactamase class A [EC:3.5.2.6]	-0.299054	5.61846	0.648251	0.999583	39.421	48.731	-
AFA2_00092		gntR family transcriptional regulator	0.309676	4.73309	0.640972	0.999583	33.694	27.307	-
AFA2_00093		V4R domain protein	0.61119	3.13491	0.385136	0.999583	15.828	10.4	-
AFA2_00094	K02035	peptide/nickel transport system substrate-binding protein	-0.42962	2.12741	0.569256	0.999583	1.795	2.432	-
AFA2_00095	K02033	peptide/nickel transport system ATP-binding protein	NA	NA	NA	NA	0.618	0.378	-
AFA2_00096	K02034	peptide/nickel transport system permease protein	NA	NA	NA	NA	2.189	1.011	-
AFA2_00097	K02031	peptide/nickel transport system ATP-binding protein	0.345798	2.29084	0.642101	0.999583	2.144	1.693	-
AFA2_00098		oxidoreductase	-0.140942	2.7406	0.844003	0.999583	3.643	4.037	-
AFA2_00099		phenylpropionate dioxygenase	NA	NA	NA	NA	1.778	2.623	-
AFA2_00100		flavin reductase	0.50533	4.7734	0.447207	0.999583	40.284	28.505	-
AFA2_00101	K00262	glutamate dehydrogenase (NADP+) [EC:1.4.1.4]	-0.226428	9.07727	0.726126	0.999583	292.645	343.968	-
AFA2_00102	K03628	transcription termination factor Rho	0.0306493	8.75525	0.962177	0.999583	273.803	269.293	-
AFA2_00103	K03671	thioredoxin 1	0.326908	9.27974	0.613188	0.999583	1667.38	1335.48	-
AFA2_00104		DNA topoisomerase IV subunit B	0.205437	8.44348	0.750793	0.999583	149.753	130.48	-
AFA2_00105	K02621	topoisomerase IV subunit A [EC:5.6.2.2]	0.109871	8.62822	0.865049	0.999583	140.127	130.455	-
AFA2_00106	K00523	CDP-4-dehydro-6-deoxyglucose reductase, E3 [EC:1.17.1.1]	-0.372069	7.49286	0.5663	0.999583	119.457	155.325	-
AFA2_00107	K00285	D-amino-acid dehydrogenase [EC:1.4.5.1]	0.142217	8.04079	0.82606	0.999583	173.575	158.011	-
AFA2_00108		glycerol-3-phosphate ABC transporter substrate-binding protein	0.0830346	9.87804	0.897685	0.999583	580.851	550.912	-
AFA2_00109		lipoprotein	NA	NA	NA	NA	1.324	2.388	-
AFA2_00110		lipoprotein	NA	NA	NA	NA	1.35	2.595	-
AFA2_00111		hypothetical protein	-0.0355952	1.95944	0.96296	0.999583	2.01	2.07	-
AFA2_00112		hypothetical protein	0.471254	2.05903	0.536566	0.999583	7.549	5.462	-
AFA2_00113		membrane protein	-0.0946363	6.00056	0.884724	0.999583	39.423	42.292	-
AFA2_00114	K07127	5-hydroxyisourate hydrolase [EC:3.5.2.17]	-0.326975	4.36875	0.625054	0.999583	40.244	50.726	-
AFA2_00115		gntR family transcriptional regulator	0.511405	5.66282	0.436069	0.999583	61.734	43.504	-
AFA2_00116	K16842	allantoinase [EC:3.5.2.5]	-0.489767	5.92476	0.454409	0.999583	42.51	59.977	-
AFA2_00117	K01872	alanyl-tRNA synthetase [EC:6.1.1.7]	-0.0160558	10.0793	0.98016	0.999583	322.781	327.911	-
AFA2_00118	K04085	tRNA 2-thiouridine synthesizing protein A [EC:2.8.1.-]	0.252935	6.46261	0.697668	0.999583	302.698	255.191	-
AFA2_00119	K02959	30S ribosomal protein S16	-0.00220345	9.43853	0.997278	0.999583	2094.18	2107.13	-
AFA2_00120	K02860	16S rRNA processing protein RimM	-0.196587	7.91675	0.7614	0.999583	295.657	340.397	-
AFA2_00121	K00554	tRNA (guanine37-N1)-methyltransferase [EC:2.1.1.228]	-0.260617	4.88369	0.693755	0.999583	27.629	33.257	-
AFA2_00122	K01873	valyl-tRNA synthetase [EC:6.1.1.9]	-0.206448	8.83762	0.749482	0.999583	117.359	136.044	-
AFA2_00123	K00940	nucleoside-diphosphate kinase [EC:2.7.4.6]	0.326221	9.15247	0.613972	0.999583	1171.52	938.764	-
AFA2_00124	K06941	23S rRNA (adenine2503-C2)-methyltransferase [EC:2.1.1.192]	0.231033	8.10114	0.721155	0.999583	203.308	174.027	-
AFA2_00125	K15539	cytoskeleton protein RodZ	0.337567	6.75001	0.603782	0.999583	190.91	151.777	-
AFA2_00126	K03526	(E)-4-hydroxy-3-methylbut-2-enyl-diphosphate synthase [EC:1.17.7.1 1.17.7.3]	0.313373	8.1025	0.628456	0.999583	186.437	150.732	-
AFA2_00127	K01892	histidyl-tRNA synthetase [EC:6.1.1.21]	-0.23851	7.67612	0.712782	0.999583	115.095	136.419	-
AFA2_00128		membrane protein	-0.567867	7.12634	0.382858	0.999583	139.296	207.454	-
AFA2_00129		quinoprotein	-0.386939	8.40451	0.550163	0.999583	196.282	257.858	-
AFA2_00130	K03977	ribosome-associated GTPase EngA	-0.120737	8.73779	0.851833	0.999583	237.221	259.128	-
AFA2_00131	K00817	histidinol-phosphate aminotransferase [EC:2.6.1.9]	0.30079	8.79502	0.641937	0.999583	356.819	291.012	-
AFA2_00132	K03666	host factor-I protein	0.267322	9.4892	0.679167	0.999583	2611.37	2179.76	-
AFA2_00133	K03665	GTPase	-0.192865	8.42919	0.765572	0.999583	225.323	258.751	-
AFA2_00134	K04088	modulator of FtsH protease HflK	0.259451	9.32224	0.688135	0.999583	417.515	350.414	-
AFA2_00135	K04087	modulator of FtsH protease HflC	0.315007	8.94894	0.626251	0.999583	486.34	392.757	-
AFA2_00136	K02502	ATP phosphoribosyltransferase regulatory subunit	0.331657	8.87145	0.608195	0.999583	355.246	283.596	-
AFA2_00137	K01939	adenylosuccinate synthase [EC:6.3.4.4]	-0.116185	8.98952	0.857317	0.999583	296.694	323.072	-
AFA2_00138		nicotinate phosphoribosyltransferase	0.56799	9.38284	0.38075	0.999583	1151.18	780.136	-
AFA2_00139	K02970	30S ribosomal protein S21	0.0946963	9.36777	0.883453	0.999583	2525.31	2375.86	-
AFA2_00140	K02316	DNA primase [EC:2.7.7.101]	-0.750386	9.1959	0.248054	0.999583	171.755	290.281	-
AFA2_00141	K03086	RNA polymerase primary sigma factor	-0.432688	11.0099	0.503406	0.999583	616.779	836.367	-
AFA2_00142		two-component sensor histidine kinase	0.223304	4.43556	0.738091	0.999583	13.886	11.948	-
AFA2_00143		chemotaxis protein CheY	0.163758	4.76328	0.80494	0.999583	33.149	29.727	-
AFA2_00144		heavy metal resistance protein	0.628152	1.58006	0.438391	0.999583	1.97	1.276	-
AFA2_00145	K01487	guanine deaminase [EC:3.5.4.3]	-0.0998077	5.44002	0.879126	0.999583	23.837	25.664	-
AFA2_00146	K07402	xanthine dehydrogenase accessory protein XdhC	-0.481735	4.77578	0.468337	0.999583	18.407	25.829	-
AFA2_00147	K13482	xanthine dehydrogenase large subunit [EC:1.17.1.4]	-0.157872	7.61747	0.807459	0.999583	62.795	70.383	-
AFA2_00148	K13481	xanthine dehydrogenase small subunit [EC:1.17.1.4]	-0.491256	7.20477	0.4498	0.999583	64.614	91.251	-
AFA2_00149		lysR family transcriptional regulator	-0.207039	7.40117	0.749459	0.999583	131.15	152.095	-
AFA2_00150	K07160	5-oxoprolinase (ATP-hydrolysing) subunit A [EC:3.5.2.9]	-0.439449	6.66778	0.499774	0.999583	89.419	121.831	-
AFA2_00151		hypothetical protein	0.982482	2.95915	0.170907	0.999583	41.307	20.963	-
AFA2_00152	K05782	benzoate membrane transport protein	0.185041	5.357	0.778278	0.999583	28.374	25.073	-
AFA2_00153		araC family transcriptional regulator	0.291141	5.52784	0.657306	0.999583	51.994	42.686	-
AFA2_00154	K03449	MFS transporter, CP family, cyanate transporter	0.0600661	5.55234	0.926984	0.999583	31.357	30.217	-
AFA2_00155	K19577	MFS transporter, DHA1 family, inner membrane transport protein	-0.0489885	5.06408	0.940789	0.999583	21.91	22.772	-
AFA2_00156		hydrolase	0.392758	7.52149	0.544971	0.999583	208.151	159.275	-
AFA2_00157	K03919	DNA oxidative demethylase [EC:1.14.11.33]	0.068368	4.46703	0.918348	0.999583	27.173	26.035	-
AFA2_00158	K06911	quercetin 2,3-dioxygenase [EC:1.13.11.24]	0.312598	7.2652	0.630041	0.999583	154.721	125.155	-
AFA2_00159	K00799	glutathione S-transferase [EC:2.5.1.18]	-0.0169008	7.39296	0.979194	0.999583	185.792	188.855	-
AFA2_00160		cytoplasmic protein	-0.0113752	4.18957	0.986483	0.999583	62.643	63.433	-
AFA2_00161	K01061	carboxymethylenebutenolidase [EC:3.1.1.45]	0.0336294	5.77299	0.958989	0.999583	65.437	64.226	-
AFA2_00162		hypothetical protein	-0.623804	2.70892	0.387061	0.999583	15.946	24.72	-
AFA2_00163	K24217	L-amino acid N-acyltransferase [EC:2.3.1.-]	0.781546	5.40726	0.237103	0.999583	77.344	45.192	-
AFA2_00164		DNA-binding protein	0.587335	3.57646	0.393821	0.999583	114.564	76.552	-
AFA2_00165	K21061	D-hydroxyproline dehydrogenase subunit beta [EC:1.5.99.-]	NA	NA	NA	NA	1.763	1.526	-
AFA2_00166	K02012	iron(III) transport system substrate-binding protein	NA	NA	NA	NA	1.732	1.441	-
AFA2_00167	K05306	phosphonoacetaldehyde hydrolase [EC:3.11.1.1]	NA	NA	NA	NA	0.394	0.663	-
AFA2_00168	K02011	iron(III) transport system permease protein	NA	NA	NA	NA	0.503	0.106	-
AFA2_00169	K02010	iron(III) transport system ATP-binding protein [EC:7.2.2.7]	NA	NA	NA	NA	1.27	0.712	-
AFA2_00170	K21703	LysR family transcriptional regulator, low CO2-responsive transcriptional regulator	-0.0589785	3.1946	0.932583	0.999583	7.806	8.17	-
AFA2_00171		hypothetical protein	-0.205911	6.78128	0.751343	0.999583	39.503	45.776	-
AFA2_00172		type 4 prepilin-like proteins leader peptide processing enzyme	-0.479971	3.98812	0.478332	0.999583	15.062	21.114	-
AFA2_00173		dehydrogenase	0.239358	6.58601	0.712948	0.999583	76.139	64.797	-
AFA2_00175	K10947	PadR family transcriptional regulator, regulatory protein PadR	1.54923	6.91347	0.0198081	0.312987	246.637	84.648	-
AFA2_00176	K07229	ferric-chelate reductase (NADPH) [EC:1.16.1.9]	0.967077	8.11017	0.13863	0.916851	359.553	184.772	-
AFA2_00177		hypothetical protein	0.566187	6.85629	0.384847	0.999583	315.317	213.941	-
AFA2_00179	K23247	3-oxoisoapionate kinase [EC:2.7.1.231]	0.433826	3.50026	0.52919	0.999583	7.487	5.565	-
AFA2_00180	K01601	ribulose-bisphosphate carboxylase large chain [EC:4.1.1.39]	-0.539314	3.18121	0.44103	0.999583	4.425	6.466	-
AFA2_00181		glyoxalase	-1.55215	1.65043	0.0604623	0.615552	2.111	6.272	-
AFA2_00182	K02030	polar amino acid transport system substrate-binding protein	-1.2614	5.16009	0.0596606	0.611585	20.56	49.544	-
AFA2_00183	K02028	polar amino acid transport system ATP-binding protein [EC:7.4.2.1]	-0.437174	3.35719	0.528215	0.999583	9.146	12.448	-
AFA2_00184	K02029	polar amino acid transport system permease protein	-1.72806	1.56005	0.0409569	0.480672	1.448	4.872	-
AFA2_00185	K02029	polar amino acid transport system permease protein	0.476659	2.21976	0.525371	0.999583	5.832	4.204	-
AFA2_00186		lacI family transcriptional regulator	0.430644	5.33858	0.513124	0.999583	35.229	26.255	-
AFA2_00187		ATPase	1.04259	11.0967	0.109986	0.829524	9118.12	4446.99	-
AFA2_00189	K12573	ribonuclease R [EC:3.1.13.1]	0.344938	10.4223	0.59355	0.999583	488.589	386.473	-
AFA2_00190	K03218	23S rRNA (guanosine2251-2'-O)-methyltransferase [EC:2.1.1.185]	-0.167553	6.43617	0.796861	0.999583	85.821	96.84	-
AFA2_00191	K01740	O-acetylhomoserine (thiol)-lyase [EC:2.5.1.49]	-0.377477	9.9092	0.559371	0.999583	533.566	696.364	-
AFA2_00192	K00375	GntR family transcriptional regulator / MocR family aminotransferase	0.802411	2.80099	0.265984	0.999583	4.526	2.603	-
AFA2_00193	K15864	nitrite reductase (NO-forming) / hydroxylamine reductase [EC:1.7.2.1 1.7.99.1]	-0.00109659	2.72102	0.99878	0.999583	3.178	3.195	-
AFA2_00194		cytochrome C	NA	NA	NA	NA	2.973	3.519	-
AFA2_00195	K02304	precorrin-2 dehydrogenase / sirohydrochlorin ferrochelatase [EC:1.3.1.76 4.99.1.4]	NA	NA	NA	NA	2.033	2.085	-
AFA2_00196		heme d1 biosynthesis radical SAM protein NirJ	-0.015606	2.05484	0.983592	0.999583	2.663	2.705	-
AFA2_00197		protein nirH	NA	NA	NA	NA	3.279	2.181	-
AFA2_00198		protein nirG	NA	NA	NA	NA	2.422	0.657	-
AFA2_00199		transcriptional regulator	NA	NA	NA	NA	2.348	1.683	-
AFA2_00200	K19345	protein nirF	0.967418	1.7781	0.225824	0.999583	2.798	1.431	-
AFA2_00201		hypothetical protein	NA	NA	NA	NA	0	1.936	-
AFA2_00202	K02303	uroporphyrin-III C-methyltransferase [EC:2.1.1.107]	-0.0329314	1.93082	0.965837	0.999583	3.493	3.591	-
AFA2_00203	K03530	DNA-binding protein HU-beta	-0.142795	10.4129	0.824971	0.999583	3742.82	4151.44	-
AFA2_00205		integrase	-0.0395231	5.54008	0.951922	0.999583	32.134	33.18	-
AFA2_00206		excisionase family DNA-binding domain-containing protein	1.65276	1.30135	0.0627281	0.631258	10.056	3.173	-
AFA2_00207		hypothetical protein	NA	NA	NA	NA	8.141	6.545	-
AFA2_00208	K03497	ParB family transcriptional regulator, chromosome partitioning protein	0.737268	2.41819	0.320133	0.999583	5.699	3.427	-
AFA2_00209		hypothetical protein	NA	NA	NA	NA	5.738	3.55	-
AFA2_00210		hypothetical protein	NA	NA	NA	NA	2.648	3.707	-
AFA2_00211		hypothetical protein	NA	NA	NA	NA	7.585	4.211	-
AFA2_00212		hypothetical protein	0.80127	3.52383	0.247724	0.999583	8.728	5.027	-
AFA2_00213		hypothetical protein	NA	NA	NA	NA	8.723	3.754	-
AFA2_00214		adenylosuccinate synthase	0.818341	1.77788	0.303013	0.999583	4.951	2.811	-
AFA2_00215		hypothetical protein	NA	NA	NA	NA	6.507	4.659	-
AFA2_00216		hypothetical protein	NA	NA	NA	NA	9.457	3.505	-
AFA2_00217	K03554	recombination associated protein RdgC	1.55969	4.33319	0.023572	0.342662	25.938	8.829	-
AFA2_00218		hypothetical protein	0.482203	7.19158	0.45822	0.999583	189.387	136.203	-
AFA2_00219	K03111	single-strand DNA-binding protein	NA	NA	NA	NA	5.268	3.401	-
AFA2_00220		hypothetical protein	NA	NA	NA	NA	1.75	1.401	-
AFA2_00221		hypothetical protein	0.581215	7.78135	0.37095	0.999583	230.768	154.957	-
AFA2_00222		phage-related hypothetical protein	NA	NA	NA	NA	4.41	2.853	-
AFA2_00223		hypothetical protein	0.344262	1.65567	0.665946	0.999583	10.997	8.689	-
AFA2_00224		hypothetical protein	-0.724451	4.3515	0.281369	0.999583	17.268	28.679	-
AFA2_00225		hypothetical protein	0.0688719	8.49063	0.91517	0.999583	632.256	605.582	-
AFA2_00226		XRE family transcriptional regulator	-0.203124	8.84099	0.753379	0.999583	687.16	794.732	-
AFA2_00227		repressor	0.0545653	7.21378	0.93294	0.999583	171.777	166.17	-
AFA2_00228		hypothetical protein	-0.200368	7.72697	0.75706	0.999583	699.478	807.44	-
AFA2_00229		hypothetical protein	1.76665	1.82893	0.0325982	0.41697	18.995	5.557	-
AFA2_00230		hypothetical protein	2.22631	2.28727	0.00581193	0.131787	11.316	2.407	-
AFA2_00231		hypothetical protein	NA	NA	NA	NA	5.602	3.589	-
AFA2_00232		hypothetical protein	NA	NA	NA	NA	4.305	1.784	-
AFA2_00233		DNA replication protein	NA	NA	NA	NA	2.075	1.818	-
AFA2_00234		replication protein P	0.299195	1.96743	0.696778	0.999583	4.427	3.61	-
AFA2_00235	K01160	crossover junction endodeoxyribonuclease RusA [EC:3.1.22.4]	NA	NA	NA	NA	1.645	2.348	-
AFA2_00236		hypothetical protein	NA	NA	NA	NA	3.045	3.415	-
AFA2_00237		antirepressor	0.621903	3.12436	0.377235	0.999583	11.696	7.628	-
AFA2_00238		hypothetical protein	1.03261	7.45322	0.11489	0.846341	192.435	94.496	-
AFA2_00239		phage-like protein	0.430769	5.29756	0.513224	0.999583	72.697	54.174	-
AFA2_00240		hypothetical protein	0.0665429	3.58857	0.922608	0.999583	12.128	11.634	-
AFA2_00241	K22014	terminase small subunit / prophage DNA-packing protein	-0.224884	2.38892	0.759892	0.999583	7.297	8.573	-
AFA2_00242	K21512	terminase, large subunit [EC:3.1.21.4]	0.717941	3.54901	0.298973	0.999583	5.427	3.312	-
AFA2_00243		peptidase b	NA	NA	NA	NA	1.9	1.114	-
AFA2_00244		portal protein	0.495187	2.90255	0.486725	0.999583	4.381	3.119	-
AFA2_00245	K01358	ATP-dependent Clp protease, protease subunit [EC:3.4.21.92]	0.510676	3.5993	0.457487	0.999583	10.187	7.179	-
AFA2_00246		hypothetical protein	1.36036	1.55143	0.104825	0.802741	8.371	3.249	-
AFA2_00247		minor capsid protein E	0.760968	3.86084	0.265606	0.999583	14.109	8.358	-
AFA2_00248		hypothetical protein	0.592292	2.36223	0.425108	0.999583	14.001	9.314	-
AFA2_00249		hypothetical protein	-0.214945	2.25636	0.772765	0.999583	7.78	9.077	-
AFA2_00250		hypothetical protein	NA	NA	NA	NA	6.983	5.012	-
AFA2_00251		hypothetical protein	0.644549	3.08599	0.361351	0.999583	8.456	5.428	-
AFA2_00252		hypothetical protein	0.638125	1.81456	0.417288	0.999583	7.487	4.82	-
AFA2_00253		tail protein	0.0836587	2.63334	0.907738	0.999583	1.422	1.348	-
AFA2_00254		bacteriophage protein	0.144062	2.10383	0.848812	0.999583	9.258	8.413	-
AFA2_00255		hypothetical protein	0.632983	1.93336	0.414542	0.999583	6.592	4.26	-
AFA2_00256		hypothetical protein	NA	NA	NA	NA	2.147	1.111	-
AFA2_00257		bacteriophage protein	0.00408113	3.4761	0.995267	0.999583	2.962	2.967	-
AFA2_00258		hypothetical protein	0.36477	3.09201	0.603715	0.999583	5.013	3.909	-
AFA2_00259		hypothetical protein	0.462294	4.04659	0.494175	0.999583	19.755	14.4	-
AFA2_00260		membrane protein	NA	NA	NA	NA	3.104	4.038	-
AFA2_00261	K01185	lysozyme [EC:3.2.1.17]	1.91393	1.30613	0.0342106	0.429931	4.626	1.214	-
AFA2_00262		hypothetical protein	NA	NA	NA	NA	7.236	4.311	-
AFA2_00263		phage immunity protein; phage SPbeta	0.370783	7.38327	0.56779	0.999583	194.512	151.123	-
AFA2_00264		hypothetical protein	1.698	5.80289	0.0117217	0.214305	365.576	113.142	-
AFA2_00265		hypothetical protein	0.266509	3.96285	0.693664	0.999583	56.254	46.972	-
AFA2_00266	K03704	cold shock protein	1.58972	8.39444	0.0164303	0.277173	1895.25	632.55	-
AFA2_00267		hypothetical protein	0.339306	3.36069	0.624401	0.999583	32.145	25.515	-
AFA2_00268		methyltransferase	0.463397	4.03882	0.493253	0.999583	25.068	18.258	-
AFA2_00269	K23163	sulfate/thiosulfate transport system substrate-binding protein	-3.12754	9.94602	8.09552e-06	0.000974812	156.569	1374.8	down*
AFA2_00270	K02046	sulfate/thiosulfate transport system permease protein	-2.1525	8.61365	0.00141942	0.0481224	123.903	553.489	down
AFA2_00271	K02047	sulfate/thiosulfate transport system permease protein	-1.73229	8.27807	0.00924102	0.185458	127.446	425.453	-
AFA2_00272	K02045	sulfate/thiosulfate transport system ATP-binding protein [EC:7.3.2.3]	-1.30212	9.5296	0.0473373	0.529706	306.221	758.646	-
AFA2_00273		siderophore-mediated iron transporter	-0.0703663	7.4717	0.913518	0.999583	168.328	177.564	-
AFA2_00274	K03561	biopolymer transport protein ExbB	-0.600538	7.99012	0.355109	0.999583	185.544	282.654	-
AFA2_00275	K03559	biopolymer transport protein ExbD	-0.46351	7.58779	0.475169	0.999583	254.215	352.176	-
AFA2_00276	K02483	two-component system, OmpR family, response regulator	0.00411071	6.90984	0.994948	0.999583	139.102	139.351	-
AFA2_00277		two-component sensor histidine kinase	0.234581	5.88346	0.719727	0.999583	43.921	37.502	-
AFA2_00278	K03549	potassium transport protein Kup	0.247589	6.14963	0.704319	0.999583	32.071	27.138	-
AFA2_00279	K18199	cyclohexyl-isocyanide hydratase [EC:4.2.1.103]	2.75739	9.93911	6.40827e-05	0.00497282	2120.23	315	up*
AFA2_00280		cro/Cl family transcriptional regulator	0.810809	7.41353	0.213929	0.999583	262.604	150.386	-
AFA2_00281	K05524	ferredoxin	3.14752	2.48515	0.000208307	0.0103915	22.98	2.564	up
AFA2_00282	K05913	2,4'-dihydroxyacetophenone dioxygenase [EC:1.13.11.41]	2.7756	4.43438	0.000133066	0.00774443	67.757	9.911	up
AFA2_00283	K08172	MFS transporter, MHS family, shikimate and dehydroshikimate transport protein	0.759104	4.01641	0.264295	0.999583	11.522	6.835	-
AFA2_00284		exported protein	0.886817	9.01342	0.173258	0.999583	1398.7	759.921	-
AFA2_00285	K05564	multicomponent K+:H+ antiporter subunit G	0.304051	5.75069	0.64241	0.999583	111.874	91.029	-
AFA2_00286	K05563	multicomponent K+:H+ antiporter subunit F	0.221599	5.21281	0.736494	0.999583	110.737	95.403	-
AFA2_00287	K05562	multicomponent K+:H+ antiporter subunit E	0.431781	6.20419	0.508497	0.999583	136.834	101.905	-
AFA2_00288	K05561	multicomponent K+:H+ antiporter subunit D	0.0422925	7.34851	0.947975	0.999583	79.617	77.676	-
AFA2_00289	K05560	multicomponent K+:H+ antiporter subunit C	0.313115	5.5695	0.633174	0.999583	120.552	97.475	-
AFA2_00290	K05559	multicomponent K+:H+ antiporter subunit A	0.374139	8.48891	0.563358	0.999583	109.153	84.609	-
AFA2_00291	K02495	oxygen-independent coproporphyrinogen III oxidase [EC:1.3.98.3]	-0.528403	11.1041	0.414252	0.999583	999.616	1448.48	-
AFA2_00292	K00459	nitronate monooxygenase [EC:1.13.12.16]	-1.11356	9.15931	0.0885926	0.743736	247.977	539.08	-
AFA2_00293		GTP-binding protein	0.544199	5.90692	0.406315	0.999583	103.995	71.64	-
AFA2_00294	K06894	alpha-2-macroglobulin	-0.0818188	9.36832	0.899208	0.999583	85.657	91.077	-
AFA2_00295	K05367	penicillin-binding protein 1C [EC:2.4.1.129]	0.0741201	7.10733	0.909035	0.999583	51.452	49.103	-
AFA2_00296		preprotein translocase subunit SecD	-0.102618	9.67583	0.873756	0.999583	1057.68	1140.93	-
AFA2_00297		hypothetical protein	-0.264473	5.65532	0.686452	0.999583	78.729	95.016	-
AFA2_00298	K00609	aspartate carbamoyltransferase catalytic subunit [EC:2.1.3.2]	0.00952822	6.59274	0.988307	0.999583	58.744	58.628	-
AFA2_00299	K00140	malonate-semialdehyde dehydrogenase (acetylating) / methylmalonate-semialdehyde dehydrogenase [EC:1.2.1.18 1.2.1.27]	-0.422744	6.7381	0.516007	0.999583	47.169	63.526	-
AFA2_00300	K14393	cation/acetate symporter	0.155559	4.46443	0.815627	0.999583	11.531	10.4	-
AFA2_00301		membrane protein	-0.933429	2.41686	0.208784	0.999583	8.602	16.547	-
AFA2_00302	K20036	(methylthio)acryloyl-CoA hydratase [EC:4.2.1.155]	-0.679001	3.68766	0.322161	0.999583	9.605	15.461	-
AFA2_00303		long-chain-fatty-acid--CoA ligase	-0.595606	3.70997	0.384152	0.999583	4.997	7.591	-
AFA2_00304		transcriptional regulator	0.520644	5.32501	0.429673	0.999583	35.103	24.579	-
AFA2_00305	K03554	recombination associated protein RdgC	-0.366218	7.4731	0.572427	0.999583	136.269	176.467	-
AFA2_00306		MFS transporter	-0.414819	5.75233	0.526682	0.999583	21.65	29	-
AFA2_00307	K07649	two-component system, OmpR family, sensor histidine kinase TctE [EC:2.7.13.3]	-0.281873	5.17638	0.668834	0.999583	17.51	21.389	-
AFA2_00308	K02483	two-component system, OmpR family, response regulator	-0.272159	7.11472	0.675024	0.999583	143.206	173.746	-
AFA2_00309	K03553	DNA recombination/repair protein RecA	0.371337	9.15099	0.565976	0.999583	466.719	362.479	-
AFA2_00310	K03565	recX family transcriptional regulator	0.197843	5.85949	0.762181	0.999583	115.87	101.486	-
AFA2_00311	K03576	LysR family transcriptional regulator, regulator for metE and metH	0.2823	5.88991	0.665944	0.999583	55.438	45.795	-
AFA2_00312	K00549	5-methyltetrahydropteroyltriglutamate--homocysteine methyltransferase [EC:2.1.1.14]	1.02782	10.449	0.115082	0.846341	644.448	317.535	-
AFA2_00313		molybdopterin-guanine dinucleotide biosynthesis protein MobB	0.553376	7.33353	0.394749	0.999583	245.545	168.09	-
AFA2_00314	K01903	succinyl-CoA synthetase beta subunit [EC:6.2.1.5]	-0.0938268	9.85787	0.884478	0.999583	609.656	653.649	-
AFA2_00315	K01902	succinyl-CoA synthetase alpha subunit [EC:6.2.1.5]	-0.302511	10.1493	0.639689	0.999583	909.154	1126.47	-
AFA2_00316		membrane protein	0.0496413	7.30072	0.938961	0.999583	179.064	173.811	-
AFA2_00317		hypothetical protein	0.175296	7.28508	0.786919	0.999583	1033.42	919.421	-
AFA2_00318	K01749	hydroxymethylbilane synthase [EC:2.5.1.61]	0.0562556	9.08744	0.930616	0.999583	453.946	438.615	-
AFA2_00319	K01719	uroporphyrinogen-III synthase [EC:4.2.1.75]	-0.078088	7.27907	0.90413	0.999583	148.498	157.487	-
AFA2_00320	K02496	uroporphyrin-III C-methyltransferase [EC:2.1.1.107]	0.208631	9.34308	0.74681	0.999583	403.023	350.379	-
AFA2_00321	K02498	heme biosynthesis protein HemY	0.439722	9.2461	0.496901	0.999583	365.9	271.021	-
AFA2_00322	K01507	inorganic pyrophosphatase [EC:3.6.1.1]	-0.00671256	9.04611	0.991711	0.999583	774.126	781.352	-
AFA2_00323	K16165	fumarylpyruvate hydrolase [EC:3.7.1.20]	-0.189498	8.95129	0.769399	0.999583	523.809	600.113	-
AFA2_00324	K02651	pilus assembly protein Flp/PilA	NA	NA	NA	NA	3.313	3.22	-
AFA2_00325		exported protein	NA	NA	NA	NA	1.038	0.557	-
AFA2_00326		pilus assembly protein TadE	NA	NA	NA	NA	0.662	0.848	-
AFA2_00327		hypothetical protein	NA	NA	NA	NA	0.459	0.617	-
AFA2_00328	K02279	pilus assembly protein CpaB	NA	NA	NA	NA	0.388	1.014	-
AFA2_00329	K02280	pilus assembly protein CpaC	NA	NA	NA	NA	0.457	0.932	-
AFA2_00330	K02283	pilus assembly protein CpaF [EC:7.4.2.8]	-0.211107	3.42574	0.759573	0.999583	4.619	5.374	-
AFA2_00331	K12510	tight adherence protein B	NA	NA	NA	NA	0.876	0.982	-
AFA2_00332		type II secretion system protein F	0.311045	2.73098	0.664952	0.999583	6.42	5.195	-
AFA2_00333		hypothetical protein	0.491096	2.13514	0.516474	0.999583	9.426	6.727	-
AFA2_00334		membrane protein	-0.281938	5.37593	0.667952	0.999583	37.77	46.139	-
AFA2_00335	K02204	homoserine kinase type II [EC:2.7.1.39]	-0.62364	6.08233	0.340947	0.999583	43.091	66.709	-
AFA2_00336		hypothetical protein	0.368599	4.39955	0.581724	0.999583	75.132	58.449	-
AFA2_00337	K05539	tRNA-dihydrouridine synthase A [EC:1.-.-.-]	0.241989	7.10732	0.709287	0.999583	118.408	100.587	-
AFA2_00338		CBS domain-containing protein	0.7108	9.10964	0.273671	0.999583	1170.09	718.21	-
AFA2_00339	K07058	membrane protein	0.4877	8.39115	0.45181	0.999583	223.783	160.332	-
AFA2_00340		membrane protein	0.548935	6.593	0.400022	0.999583	219.344	150.612	-
AFA2_00341	K08997	serine/tyrosine/threonine adenylyltransferase [EC:2.7.7.-]	0.0635763	8.05392	0.921727	0.999583	145.848	140.209	-
AFA2_00342	K01736	chorismate synthase [EC:4.2.3.5]	0.200863	7.61938	0.75655	0.999583	155.931	136.293	-
AFA2_00343	K01423	beta-barrel assembly-enhancing protease [EC:3.4.-.-]	0.172368	6.83343	0.79075	0.999583	114.796	102.34	-
AFA2_00344		two-component sensor histidine kinase	0.651171	6.9193	0.317964	0.999583	79.301	50.727	-
AFA2_00345	K14987	two-component system, LuxR family, response regulator FixJ	0.494349	5.89543	0.450442	0.999583	85.478	60.954	-
AFA2_00346	K11477	GntR family transcriptional regulator, glc operon transcriptional activator	0.571143	5.25609	0.387027	0.999583	73.518	49.703	-
AFA2_00347		alkylhydroperoxidase	1.52409	4.32587	0.0267805	0.363881	53.423	18.639	-
AFA2_00348	K00375	GntR family transcriptional regulator / MocR family aminotransferase	0.0469898	4.36733	0.943955	0.999583	11.365	11.052	-
AFA2_00349	K01703	3-isopropylmalate/(R)-2-methylmalate dehydratase large subunit [EC:4.2.1.33 4.2.1.35]	-1.00064	8.04982	0.125695	0.882326	99.101	199.223	-
AFA2_00350	K01704	3-isopropylmalate/(R)-2-methylmalate dehydratase small subunit [EC:4.2.1.33 4.2.1.35]	-0.827017	7.01311	0.205615	0.999583	113.617	202.512	-
AFA2_00351	K00052	3-isopropylmalate dehydrogenase [EC:1.1.1.85]	-0.448494	7.99971	0.489114	0.999583	158.344	217.089	-
AFA2_00352	K00133	aspartate-semialdehyde dehydrogenase [EC:1.2.1.11]	0.00890394	9.72346	0.988999	0.999583	594.265	593.354	-
AFA2_00353	K08086	pilus assembly protein FimV	0.282658	9.04241	0.662021	0.999583	324.225	267.774	-
AFA2_00354	K06173	tRNA pseudouridine38-40 synthase [EC:5.4.99.12]	0.308501	6.1823	0.636359	0.999583	77.331	62.73	-
AFA2_00355		C4-dicarboxylate ABC transporter substrate-binding protein	-0.623946	6.21856	0.340235	0.999583	74.505	115.365	-
AFA2_00356		C4-dicarboxylate ABC transporter	-0.525199	7.84451	0.41843	0.999583	88.677	128.216	-
AFA2_00357	K01817	phosphoribosylanthranilate isomerase [EC:5.3.1.24]	0.487066	6.51958	0.455107	0.999583	125.81	90.173	-
AFA2_00358	K02199	cytochrome c biogenesis protein CcmG, thiol:disulfide interchange protein DsbE	-0.167989	5.14407	0.798764	0.999583	31.914	36.025	-
AFA2_00359	K14347	solute carrier family 10 (sodium/bile acid cotransporter), member 7	0.057584	5.47837	0.93005	0.999583	35.438	34.209	-
AFA2_00360		araC family transcriptional regulator	0.257054	5.37108	0.695752	0.999583	42.601	35.811	-
AFA2_00361	K01951	GMP synthase (glutamine-hydrolysing) [EC:6.3.5.2]	0.5123	5.89529	0.434257	0.999583	72.903	51.344	-
AFA2_00362	K06199	fluoride exporter	0.0169226	5.38132	0.979442	0.999583	84.815	84.215	-
AFA2_00363	K00666	fatty-acyl-CoA synthase [EC:6.2.1.-]	0.574885	10.23	0.374789	0.999583	685.487	462.33	-
AFA2_00364	K09767	cyclic-di-GMP-binding protein	0.401574	6.78276	0.537129	0.999583	202.808	154.238	-
AFA2_00365		acetyltransferase	0.125544	5.3379	0.848502	0.999583	63.645	58.61	-
AFA2_00366		sugar ABC transporter permease	0.506735	5.59846	0.440555	0.999583	58.481	41.345	-
AFA2_00367	K01990	ABC-2 type transport system ATP-binding protein	0.373664	6.86647	0.565548	0.999583	109.628	85.003	-
AFA2_00368	K11991	tRNA(adenine34) deaminase [EC:3.5.4.33]	0.536183	6.53562	0.411139	0.999583	157.218	108.912	-
AFA2_00369	K01297	muramoyltetrapeptide carboxypeptidase [EC:3.4.17.13]	0.418344	8.20735	0.51853	0.999583	276.621	207.949	-
AFA2_00370	K06158	ATP-binding cassette, subfamily F, member 3	-0.0539834	8.32596	0.933475	0.999583	155.167	161.833	-
AFA2_00371		thymidylate synthase	-0.112738	4.45664	0.865789	0.999583	27.49	29.865	-
AFA2_00372		alkyl hydroperoxide reductase	2.00644	6.287	0.00307779	0.0853487	184.906	46.213	-
AFA2_00373		hypothetical protein	1.09959	5.96169	0.0964009	0.772092	252.547	118.368	-
AFA2_00374	K03671	thioredoxin 1	-0.128901	7.60724	0.842268	0.999583	385.009	422.953	-
AFA2_00375	K06901	adenine/guanine/hypoxanthine permease	-0.439337	8.06691	0.497935	0.999583	138.694	188.945	-
AFA2_00376	K01409	N6-L-threonylcarbamoyladenine synthase [EC:2.3.1.234]	0.427689	7.59707	0.509836	0.999583	165.144	123.343	-
AFA2_00377	K08591	acyl phosphate:glycerol-3-phosphate acyltransferase [EC:2.3.1.275]	0.137151	5.90294	0.833736	0.999583	76.601	69.976	-
AFA2_00378	K03787	5'-nucleotidase [EC:3.1.3.5]	0.226279	7.82672	0.726804	0.999583	260.188	223.45	-
AFA2_00379	K00573	protein-L-isoaspartate(D-aspartate) O-methyltransferase [EC:2.1.1.77]	0.354755	8.24603	0.583837	0.999583	325.402	255.644	-
AFA2_00380	K06194	lipoprotein NlpD	0.305681	9.12704	0.636425	0.999583	590.595	480.045	-
AFA2_00381	K03215	23S rRNA (uracil1939-C5)-methyltransferase [EC:2.1.1.190]	0.0592548	6.96929	0.927259	0.999583	76.741	73.995	-
AFA2_00382	K18476	TetR/AcrR family transcriptional regulator, tetracycline repressor protein	-0.42685	5.24734	0.517193	0.999583	37.905	51.2	-
AFA2_00383	K09471	gamma-glutamylputrescine oxidase [EC:1.4.3.-]	-1.82775	6.46307	0.00654939	0.14294	21.576	76.975	-
AFA2_00384	K01434	penicillin G amidase [EC:3.5.1.11]	-1.27665	5.03046	0.0572471	0.603312	6.091	14.835	-
AFA2_00385		hypothetical protein	0.634885	5.56915	0.334828	0.999583	41.321	26.729	-
AFA2_00386	K01755	argininosuccinate lyase [EC:4.3.2.1]	-0.0372273	8.3075	0.954096	0.999583	179.725	185.281	-
AFA2_00387	K16053	mechanosensitive ion channel protein MscS	0.0735174	6.93782	0.909832	0.999583	67.283	64.237	-
AFA2_00388	K04751	nitrogen regulatory protein P-II 1	-0.325577	5.73724	0.619081	0.999583	109.542	137.924	-
AFA2_00389		oxidoreductase	-0.596998	6.72931	0.359906	0.999583	78.796	119.748	-
AFA2_00390		MFS transporter	0.836115	5.64328	0.205136	0.999583	41.525	23.363	-
AFA2_00391	K03181	chorismate lyase [EC:4.1.3.40]	0.396684	5.03271	0.548498	0.999583	48.437	36.958	-
AFA2_00392	K06182	23S rRNA pseudouridine2604 synthase [EC:5.4.99.21]	0.0762	7.1239	0.906489	0.999583	153.278	146.067	-
AFA2_00393	K07115	23S rRNA (adenine2030-N6)-methyltransferase [EC:2.1.1.266]	-0.651904	7.17049	0.31687	0.999583	103.15	162.837	-
AFA2_00394	K01126	glycerophosphoryl diester phosphodiesterase [EC:3.1.4.46]	-0.180998	8.24223	0.779666	0.999583	295.805	336.906	-
AFA2_00395	K03770	peptidyl-prolyl cis-trans isomerase D [EC:5.2.1.8]	-0.376026	8.56351	0.561345	0.999583	132.471	172.717	-
AFA2_00396		peptidase	-0.451032	5.66204	0.491757	0.999583	38.425	52.778	-
AFA2_00397		azlC family transporter	-0.403972	3.8533	0.552109	0.999583	14.051	18.685	-
AFA2_00398		branched-chain amino acid transport	-1.03966	3.35416	0.138067	0.91486	14.866	30.748	-
AFA2_00399	K01139	GTP diphosphokinase / guanosine-3',5'-bis(diphosphate) 3'-diphosphatase [EC:2.7.6.5 3.1.7.2]	0.305946	9.50774	0.636027	0.999583	278.293	226.16	-
AFA2_00400	K03060	DNA-directed RNA polymerase subunit omega [EC:2.7.7.6]	0.29483	7.80097	0.649088	0.999583	948.633	776.877	-
AFA2_00401	K00942	guanylate kinase [EC:2.7.4.8]	0.507321	6.77038	0.436068	0.999583	156.259	110.437	-
AFA2_00402		hypothetical protein	0.273923	5.3268	0.67708	0.999583	104.186	86.561	-
AFA2_00403	K01142	exodeoxyribonuclease III [EC:3.1.11.2]	0.272181	6.44189	0.675996	0.999583	95.46	79.411	-
AFA2_00405	K01584	arginine decarboxylase [EC:4.1.1.19]	1.96393	9.07513	0.00336716	0.0900837	298.392	76.837	-
AFA2_00406		lysR family transcriptional regulator	-0.0960732	4.16528	0.886297	0.999583	15.043	16.155	-
AFA2_00407		hypothetical protein	NA	NA	NA	NA	3.482	7.1	-
AFA2_00408		2-methylisocitrate lyase	-0.167588	5.74032	0.797861	0.999583	50.243	56.696	-
AFA2_00409		uspA domain-containing protein	-0.0720282	7.14863	0.911577	0.999583	235.669	248.887	-
AFA2_00410	K00626	acetyl-CoA C-acetyltransferase [EC:2.3.1.9]	-0.307972	9.20615	0.633874	0.999583	352.018	437.815	-
AFA2_00411	K00626	acetyl-CoA C-acetyltransferase [EC:2.3.1.9]	-0.62408	3.83278	0.359928	0.999583	8.088	12.53	-
AFA2_00412		spermidine synthase	-0.205155	6.2055	0.753012	0.999583	70.67	81.851	-
AFA2_00413	K01989	putative tryptophan/tyrosine transport system substrate-binding protein	-0.283397	10.1383	0.66095	0.999583	827.273	1011.52	-
AFA2_00414	K05832	putative tryptophan/tyrosine transport system permease protein	-0.79355	7.49431	0.223537	0.999583	117.782	205.117	-
AFA2_00415	K05833	putative tryptophan/tyrosine transport system ATP-binding protein	-1.2501	7.4688	0.057444	0.603312	103.863	248.222	-
AFA2_00416	K03585	mexE family multidrug efflux RND transporter periplasmic adaptor subunit	0.427158	8.728	0.509461	0.999583	309.347	231.136	-
AFA2_00417	K18138	multidrug efflux RND transporter permease subunit	-0.124638	9.87818	0.846962	0.999583	222.203	243.38	-
AFA2_00418	K18139	outer membrane protein, multidrug efflux system	0.0954582	9.79737	0.882488	0.999583	495.038	465.496	-
AFA2_00419	K03474	pyridoxine 5-phosphate synthase [EC:2.6.99.2]	0.202098	8.12093	0.754837	0.999583	317.947	277.669	-
AFA2_00420		nitroreductase	-0.456434	6.14795	0.484794	0.999583	82.378	113.57	-
AFA2_00421		alpha/beta hydrolase	0.152639	3.29966	0.825905	0.999583	7.858	7.1	-
AFA2_00422		hydroxybenzylsuccinyl-CoA thiolase subunit A BhsA	0.082122	2.74404	0.908719	0.999583	11.839	11.234	-
AFA2_00423	K00626	acetyl-CoA C-acetyltransferase [EC:2.3.1.9]	-0.269413	4.33754	0.687305	0.999583	12.431	15.056	-
AFA2_00424		transcriptional regulator	-0.456783	4.12422	0.498014	0.999583	14.123	19.48	-
AFA2_00425	K18702	CoA:oxalate CoA-transferase [EC:2.8.3.19]	-0.433904	4.51653	0.515612	0.999583	12.354	16.77	-
AFA2_00426		alpha/beta hydrolase	-0.768622	3.43853	0.26807	0.999583	7.379	12.643	-
AFA2_00427		short-chain dehydrogenase	-0.469315	4.3962	0.48329	0.999583	18.385	25.579	-
AFA2_00428	K00059	3-oxoacyl-[acyl-carrier protein] reductase [EC:1.1.1.100]	-0.886898	5.54889	0.179572	0.999583	34.07	63.313	-
AFA2_00429		dehydroquinase	-0.943278	4.81588	0.158296	0.98256	28.172	54.45	-
AFA2_00430	K21395	TRAP-type transport system periplasmic protein	-0.987379	6.05179	0.134045	0.901851	35.718	71.157	-
AFA2_00431	K21394	TRAP-type transport system small permease protein	-0.695436	4.30644	0.301404	0.999583	22.107	35.984	-
AFA2_00432	K11690	C4-dicarboxylate transporter, DctM subunit	-0.000343331	5.41695	0.999583	0.999583	25.991	26.118	-
AFA2_00433	K19591	MerR family transcriptional regulator, copper efflux regulator	0.90657	5.99953	0.168602	0.998097	157.016	84.133	-
AFA2_00434		dihydrolipoamide dehydrogenase	-0.564046	9.10249	0.384149	0.999583	252.28	374.712	-
AFA2_00435		transcriptional regulator	0.791212	3.12082	0.263098	0.999583	23.663	13.72	-
AFA2_00436	K02355	elongation factor G	0.611035	6.07664	0.350865	0.999583	38.388	25.248	-
AFA2_00437		elongation factor G	0.916128	4.50402	0.173591	0.999583	49.59	26.386	-
AFA2_00438	K07152	protein SCO1	0.661096	6.64959	0.31134	0.999583	158.012	100.382	-
AFA2_00439	K01414	oligopeptidase A [EC:3.4.24.70]	0.0169006	9.24364	0.979128	0.999583	231.862	230.226	-
AFA2_00440	K01491	methylenetetrahydrofolate dehydrogenase (NADP+) / methenyltetrahydrofolate cyclohydrolase [EC:1.5.1.5 3.5.4.9]	-0.111369	8.45469	0.86326	0.999583	307.636	333.871	-
AFA2_00441	K13041	two-component system, LuxR family, response regulator TtrR	0.0539736	8.81605	0.933443	0.999583	579.91	561.211	-
AFA2_00442	K14986	two-component system, LuxR family, sensor kinase FixL [EC:2.7.13.3]	0.194983	8.32323	0.763118	0.999583	153.235	134.485	-
AFA2_00443	K00163	pyruvate dehydrogenase E1 component [EC:1.2.4.1]	-0.730385	11.7864	0.260233	0.999583	773.41	1289.12	-
AFA2_00444	K00627	pyruvate dehydrogenase E2 component (dihydrolipoamide acetyltransferase) [EC:2.3.1.12]	-0.897956	10.4568	0.167582	0.998097	455.858	853.413	-
AFA2_00445	K00382	dihydrolipoamide dehydrogenase [EC:1.8.1.4]	-0.477874	10.9756	0.460083	0.999583	746.058	1043.86	-
AFA2_00446	K11754	dihydrofolate synthase / folylpolyglutamate synthase [EC:6.3.2.12 6.3.2.17]	0.175385	7.14439	0.786914	0.999583	84.836	75.473	-
AFA2_00447	K03749	DedD protein	0.339489	8.13448	0.600161	0.999583	293.364	232.926	-
AFA2_00448	K03558	membrane protein required for colicin V production	0.622382	6.67071	0.340223	0.999583	198.592	129.594	-
AFA2_00449	K00764	amidophosphoribosyltransferase [EC:2.4.2.14]	0.285911	8.39256	0.658642	0.999583	195.923	161.446	-
AFA2_00450		serine hydrolase	1.4772	4.8451	0.0294868	0.39003	27.066	9.759	-
AFA2_00451	K03611	protein dithiol:quinone oxidoreductase [EC:1.8.5.9]	0.733603	5.21994	0.267919	0.999583	72.643	43.878	-
AFA2_00452	K05595	multiple antibiotic resistance protein	0.708371	4.62993	0.289446	0.999583	33.493	20.585	-
AFA2_00453	K00990	[protein-PII] uridylyltransferase [EC:2.7.7.59]	-0.0174889	7.86734	0.978444	0.999583	70.856	72.053	-
AFA2_00454	K01265	methionyl aminopeptidase [EC:3.4.11.18]	-0.172663	7.93064	0.789684	0.999583	224.751	254.505	-
AFA2_00455	K02967	30S ribosomal protein S2	-0.210478	10.3619	0.744503	0.999583	1282.72	1491.1	-
AFA2_00456	K02357	elongation factor Ts	-0.532978	9.77621	0.410485	0.999583	642.848	934.477	-
AFA2_00457	K09903	uridylate kinase [EC:2.7.4.22]	0.0653293	8.00903	0.919583	0.999583	289.428	277.899	-
AFA2_00458	K02838	ribosome recycling factor	-0.132019	8.50546	0.838224	0.999583	487.131	536.295	-
AFA2_00459	K00806	undecaprenyl diphosphate synthase [EC:2.5.1.31]	-0.00474392	7.01186	0.994167	0.999583	145.031	146.185	-
AFA2_00460	K00981	phosphatidate cytidylyltransferase [EC:2.7.7.41]	-0.582305	5.9751	0.374065	0.999583	46.255	69.585	-
AFA2_00461	K00099	1-deoxy-D-xylulose-5-phosphate reductoisomerase [EC:1.1.1.267]	0.0229189	6.50189	0.971894	0.999583	59.685	59.017	-
AFA2_00462	K11749	regulator of sigma E protease [EC:3.4.24.-]	0.404925	6.86689	0.53359	0.999583	79.067	59.992	-
AFA2_00463	K07277	outer membrane protein insertion porin family	-0.0546112	10.2441	0.932588	0.999583	400.411	417.792	-
AFA2_00464	K06142	outer membrane protein	-0.00517928	10.0531	0.9936	0.999583	1506.6	1519.04	-
AFA2_00465	K02536	UDP-3-O-[3-hydroxymyristoyl] glucosamine N-acyltransferase [EC:2.3.1.191]	-0.226705	9.0144	0.725821	0.999583	331.265	389.437	-
AFA2_00466	K02372	3-hydroxyacyl-[acyl-carrier-protein] dehydratase [EC:4.2.1.59]	-0.29758	7.46943	0.646313	0.999583	274.553	339.024	-
AFA2_00467	K00677	UDP-N-acetylglucosamine acyltransferase [EC:2.3.1.129]	-0.199563	8.18521	0.757781	0.999583	270.577	312.164	-
AFA2_00468	K00748	lipid-A-disaccharide synthase [EC:2.4.1.182]	-0.301902	7.20781	0.641819	0.999583	82.522	102.206	-
AFA2_00469	K03470	ribonuclease HII [EC:3.1.26.4]	-0.185148	5.72451	0.777259	0.999583	64.038	73.148	-
AFA2_00470	K03437	RNA methyltransferase, TrmH family	-0.687596	5.81783	0.295223	0.999583	43.303	70.079	-
AFA2_00471	K01426	amidase [EC:3.5.1.4]	0.111708	4.70872	0.866329	0.999583	14.61	13.584	-
AFA2_00472	K09773	[pyruvate, water dikinase]-phosphate phosphotransferase / [pyruvate, water dikinase] kinase [EC:2.7.4.28 2.7.11.33]	0.268297	7.96231	0.678661	0.999583	257.389	214.7	-
AFA2_00473	K01007	pyruvate, water dikinase [EC:2.7.9.2]	0.351498	10.6446	0.586533	0.999583	597.921	470.81	-
AFA2_00474		transcription regulator protein	0.305503	7.87382	0.637248	0.999583	318.122	258.604	-
AFA2_00475	K03885	NADH:ubiquinone reductase (H+-translocating) [EC:7.1.1.2]	0.271586	8.16983	0.674828	0.999583	189.298	157.543	-
AFA2_00476	K03664	SsrA-binding protein	0.0972879	6.31924	0.881255	0.999583	139.46	130.97	-
AFA2_00477	K18588	coenzyme Q-binding protein COQ10	0.396977	6.98768	0.541417	0.999583	260.908	199.058	-
AFA2_00478		protein RnfH	0.185346	4.67107	0.780248	0.999583	59.667	52.712	-
AFA2_00479	K00249	acyl-CoA dehydrogenase [EC:1.3.8.7]	-1.44398	6.80369	0.0294181	0.39003	41.115	112.403	-
AFA2_00480		enoyl-CoA hydratase	-0.433312	7.02938	0.50507	0.999583	77.546	105.204	-
AFA2_00481	K00020	3-hydroxyisobutyrate dehydrogenase [EC:1.1.1.31]	-0.497366	6.80423	0.444946	0.999583	81.274	115.27	-
AFA2_00482		aminomethyltransferase	0.14297	7.38118	0.825436	0.999583	148.579	135.185	-
AFA2_00483		aminodeoxychorismate lyase	0.284344	6.36491	0.662566	0.999583	70.553	58.199	-
AFA2_00484		deoxynucleotide monophosphate kinase	0.246488	6.28681	0.705305	0.999583	82.171	69.585	-
AFA2_00485	K02341	DNA polymerase III subunit delta' [EC:2.7.7.7]	-0.0376054	6.64933	0.953863	0.999583	74.189	76.503	-
AFA2_00486	K03424	TatD DNase family protein [EC:3.1.21.-]	0.153489	6.25021	0.8138	0.999583	81.671	73.768	-
AFA2_00487		ankyrin	0.300825	7.43938	0.642776	0.999583	168.16	137.141	-
AFA2_00488	K19784	chromate reductase, NAD(P)H dehydrogenase (quinone)	0.125624	7.15372	0.846442	0.999583	139.206	128.189	-
AFA2_00489		lipoprotein	0.235785	7.51056	0.716046	0.999583	196.054	167.265	-
AFA2_00490	K11209	thiol:disulfide oxidoreductase	0.45104	7.90635	0.48677	0.999583	312.249	229.471	-
AFA2_00491	K00537	arsenate reductase (glutaredoxin) [EC:1.20.4.1]	0.106888	6.70502	0.869359	0.999583	246.605	230.056	-
AFA2_00492		polyisoprenoid-binding protein	-0.190404	7.29048	0.769056	0.999583	200.89	230.301	-
AFA2_00493		polyisoprenoid-binding protein	0.223821	6.77595	0.730565	0.999583	164.64	141.632	-
AFA2_00494	K12262	superoxide oxidase [EC:1.10.3.17]	0.254888	5.51927	0.697687	0.999583	68.582	57.738	-
AFA2_00495		hypothetical protein	0.151074	5.4245	0.818016	0.999583	60.492	54.728	-
AFA2_00496		hypothetical protein	0.115343	4.58493	0.862361	0.999583	37.879	35.129	-
AFA2_00497		integrase	-0.214013	6.08813	0.742935	0.999583	43.967	51.237	-
AFA2_00498	K09994	(aminoalkyl)phosphonate N-acetyltransferase [EC:2.3.1.280]	0.678557	6.25871	0.299999	0.999583	160.224	100.559	-
AFA2_00499		hypothetical protein	0.818105	5.16506	0.217692	0.999583	53.977	30.747	-
AFA2_00500	K00059	3-oxoacyl-[acyl-carrier protein] reductase [EC:1.1.1.100]	-0.211108	5.2519	0.748358	0.999583	36.27	42.184	-
AFA2_00501	K23753	AMP-polyphosphate phosphotransferase [EC:2.7.4.33]	0.414682	6.15497	0.525513	0.999583	41.789	31.493	-
AFA2_00502		membrane protein	0.229769	4.96399	0.728141	0.999583	57.315	49.099	-
AFA2_00503	K08289	phosphoribosylglycinamide formyltransferase 2 [EC:2.1.2.2]	0.0356156	7.46354	0.956164	0.999583	116.938	114.617	-
AFA2_00504		bilirubin oxidase	1.12051	9.25729	0.0866578	0.743338	413.269	190.954	-
AFA2_00505		hypothetical protein	NA	NA	NA	NA	2.326	4.347	-
AFA2_00506		exopolysaccharide biosynthesis protein	0.379433	5.55139	0.563308	0.999583	38.897	30.037	-
AFA2_00507	K04763	integrase/recombinase XerD	0.481624	4.4317	0.471861	0.999583	16.288	11.716	-
AFA2_00508		lysR family transcriptional regulator	0.437748	2.91349	0.538013	0.999583	7.024	5.205	-
AFA2_00509	K07396	putative protein-disulfide isomerase	NA	NA	NA	NA	1.429	0.377	-
AFA2_00510		cyclase	0.834569	1.48301	0.313061	0.999583	2.444	1.37	-
AFA2_00511		ytoQ family protein	-0.663131	3.26724	0.342277	0.999583	12.922	20.577	-
AFA2_00512	K01533	P-type Cu2+ transporter [EC:7.2.2.9]	-1.14182	13.2045	0.0805888	0.712446	1885.21	4179.24	-
AFA2_00513		hypothetical protein	0.459936	4.76253	0.488922	0.999583	77.055	56.268	-
AFA2_00514		lysR family transcriptional regulator	-0.0342473	7.77439	0.957811	0.999583	178.601	183.742	-
AFA2_00515	K06867	ankyrin repeat family protein 3	-0.324445	6.81934	0.617747	0.999583	116.869	147.027	-
AFA2_00516	K03449	MFS transporter, CP family, cyanate transporter	-0.892568	5.03245	0.179837	0.999583	14.707	27.44	-
AFA2_00517		monooxygenase	0.175941	2.55885	0.808592	0.999583	3.066	2.726	-
AFA2_00518		aldehyde dehydrogenase	0.269458	2.85796	0.705038	0.999583	4.079	3.398	-
AFA2_00519	K09022	2-iminobutanoate/2-iminopropanoate deaminase [EC:3.5.99.10]	-0.140942	2.7406	0.844003	0.999583	11.907	13.194	-
AFA2_00520		aldolase	0.436024	3.75574	0.522926	0.999583	15.461	11.476	-
AFA2_00521		transcriptional regulator	0.524038	4.64386	0.431842	0.999583	25.861	18.063	-
AFA2_00522		cytochrome C	-0.0326158	5.9001	0.960178	0.999583	136.663	140.439	-
AFA2_00523		universal stress protein	-0.522333	10.1474	0.419754	0.999583	1723.24	2486.57	-
AFA2_00524		methyltransferase	-0.0284432	5.95512	0.965253	0.999583	61.102	62.608	-
AFA2_00525	K21430	aldose sugar dehydrogenase [EC:1.1.5.-]	-0.00532351	6.8478	0.993459	0.999583	76.51	77.15	-
AFA2_00526	K01679	fumarate hydratase, class II [EC:4.2.1.2]	-0.578195	8.19032	0.372987	0.999583	132.068	198.097	-
AFA2_00527	K00134	glyceraldehyde 3-phosphate dehydrogenase [EC:1.2.1.12]	-0.299629	5.96058	0.646586	0.999583	41.975	51.907	-
AFA2_00528		gluconate 5-dehydrogenase	0.169351	5.7186	0.795842	0.999583	55.396	49.487	-
AFA2_00529	K00018	glycerate dehydrogenase [EC:1.1.1.29]	0.195576	7.34211	0.762943	0.999583	140.293	123.075	-
AFA2_00530		peptidase	0.285763	8.81545	0.658626	0.999583	204.465	168.503	-
AFA2_00531	K00799	glutathione S-transferase [EC:2.5.1.18]	0.485684	8.37603	0.453685	0.999583	496.618	356.306	-
AFA2_00532	K01996	branched-chain amino acid transport system ATP-binding protein	-1.19257	8.28973	0.0689971	0.667418	213.816	490.995	-
AFA2_00533	K01995	branched-chain amino acid transport system ATP-binding protein	-1.30156	8.65741	0.047631	0.529706	240.107	594.631	-
AFA2_00534	K01998	branched-chain amino acid transport system permease protein	-1.40514	8.8699	0.0329033	0.419337	165.151	439.447	-
AFA2_00535	K01997	branched-chain amino acid transport system permease protein	-1.48975	8.51547	0.024103	0.342662	162.846	459.493	-
AFA2_00536	K01999	branched-chain amino acid transport system substrate-binding protein	-1.55514	12.0675	0.0185192	0.300822	1531.92	4522.67	-
AFA2_00537	K00286	pyrroline-5-carboxylate reductase [EC:1.5.1.2]	0.260769	7.25111	0.687747	0.999583	155.6	130.471	-
AFA2_00538	K02027	multiple sugar transport system substrate-binding protein	-0.669601	10.3343	0.30178	0.999583	600.848	960.178	-
AFA2_00539	K05814	sn-glycerol 3-phosphate transport system permease protein	-0.0213352	6.70796	0.973807	0.999583	92.206	94.015	-
AFA2_00540	K05815	sn-glycerol 3-phosphate transport system permease protein	-0.114655	6.28592	0.860289	0.999583	69.829	75.957	-
AFA2_00541	K05816	sn-glycerol 3-phosphate transport system ATP-binding protein [EC:7.6.2.10]	-0.166145	7.68428	0.797554	0.999583	140.574	158.466	-
AFA2_00542	K01999	branched-chain amino acid transport system substrate-binding protein	-0.450794	11.186	0.485766	0.999583	1380.05	1895.02	-
AFA2_00543	K04047	starvation-inducible DNA-binding protein	-0.515694	10.533	0.425584	0.999583	1214.24	1744.06	-
AFA2_00544	K04761	LysR family transcriptional regulator, hydrogen peroxide-inducible genes activator	-0.33715	7.4263	0.603264	0.999583	123.88	157.225	-
AFA2_00545	K03655	ATP-dependent DNA helicase RecG [EC:3.6.4.12]	-0.0330882	8.44972	0.959186	0.999583	130.812	134.469	-
AFA2_00546	K09022	2-iminobutanoate/2-iminopropanoate deaminase [EC:3.5.99.10]	0.170824	8.75862	0.791603	0.999583	934.192	833.729	-
AFA2_00547	K00528	ferredoxin/flavodoxin---NADP+ reductase [EC:1.18.1.2 1.19.1.1]	-0.132644	8.46101	0.837479	0.999583	340.957	375.531	-
AFA2_00548	K02012	iron(III) transport system substrate-binding protein	-0.114571	8.05229	0.859463	0.999583	192.352	209.219	-
AFA2_00549	K02011	iron(III) transport system permease protein	-0.240691	4.6405	0.717298	0.999583	10.701	12.704	-
AFA2_00550		ABC transporter	-0.608578	5.11855	0.357619	0.999583	27.276	41.793	-
AFA2_00551		membrane protein	0.970612	3.07933	0.172841	0.999583	11.143	5.703	-
AFA2_00552		MFS transporter	NA	NA	NA	NA	0.907	0.642	-
AFA2_00553		lysR family transcriptional regulator	-0.518268	3.73342	0.448031	0.999583	9.069	13.056	-
AFA2_00554	K02348	ElaA protein	0.376997	4.85604	0.569578	0.999583	55.619	43.021	-
AFA2_00555	K01915	glutamine synthetase [EC:6.3.1.2]	0.735516	12.2751	0.256908	0.999583	3456.61	2085.7	-
AFA2_00556	K02495	oxygen-independent coproporphyrinogen III oxidase [EC:1.3.98.3]	0.0560806	6.04614	0.931507	0.999583	43.524	42.059	-
AFA2_00557	K02428	XTP/dITP diphosphohydrolase [EC:3.6.1.66]	-0.141887	5.73101	0.828335	0.999583	64.713	71.736	-
AFA2_00558	K00989	ribonuclease PH [EC:2.7.7.56]	0.3919	7.47978	0.545895	0.999583	216.126	165.476	-
AFA2_00559		GTP-binding protein	0.0747668	6.99637	0.908284	0.999583	39.305	37.493	-
AFA2_00560	K03547	DNA repair protein SbcD/Mre11	-0.281216	5.64068	0.667832	0.999583	31.556	38.529	-
AFA2_00561		protein YicC	-0.0517008	5.30174	0.937312	0.999583	32.493	33.836	-
AFA2_00562	K03426	NAD+ diphosphatase [EC:3.6.1.22]	0.0919555	5.03552	0.889176	0.999583	34.7	32.707	-
AFA2_00563		transcriptional regulator	-0.2525	5.37383	0.700813	0.999583	64.983	77.778	-
AFA2_00564		monooxygenase	-1.15503	3.90467	0.0930399	0.762669	6.2	13.888	-
AFA2_00565	K07104	catechol 2,3-dioxygenase [EC:1.13.11.2]	-1.65911	2.84821	0.0245552	0.344364	2.64	8.409	-
AFA2_00566	K01432	arylformamidase [EC:3.5.1.9]	NA	NA	NA	NA	0.66	1.257	-
AFA2_00567		MFS transporter	NA	NA	NA	NA	1.196	0.774	-
AFA2_00568		MFS transporter	1.32397	2.44148	0.0796574	0.707796	5.116	2.045	-
AFA2_00569		araC family transcriptional regulator	0.464213	4.59209	0.486389	0.999583	28.124	20.476	-
AFA2_00570		amidohydrolase	-0.24178	7.69445	0.709014	0.999583	113.509	134.845	-
AFA2_00571	K13993	HSP20 family protein	1.461	8.26887	0.0269361	0.364577	792.218	289.083	-
AFA2_00572		uracil permease	-1.11854	3.20579	0.114056	0.845613	2.899	6.336	-
AFA2_00573	K12960	5-methylthioadenosine/S-adenosylhomocysteine deaminase [EC:3.5.4.31 3.5.4.28]	-2.07832	3.9784	0.00340522	0.0900837	3.393	14.433	-
AFA2_00574	K01455	formamidase [EC:3.5.1.49]	-0.26483	7.03837	0.683369	0.999583	78.307	94.525	-
AFA2_00575		zinc ribbon domain protein	-0.214509	3.59526	0.754141	0.999583	29.878	34.837	-
AFA2_00576	K02014	iron complex outermembrane recepter protein	-0.0439179	9.89844	0.945774	0.999583	322.882	334.409	-
AFA2_00577	K08358	tetrathionate reductase subunit B	-0.602917	4.84677	0.364163	0.999583	23.5	35.867	-
AFA2_00578	K08359	tetrathionate reductase subunit C	0.0714871	4.31524	0.914942	0.999583	15.351	14.676	-
AFA2_00579	K08357	tetrathionate reductase subunit A	0.718476	6.49094	0.272028	0.999583	28.128	17.172	-
AFA2_00580	K10126	two-component system, NtrC family, C4-dicarboxylate transport response regulator DctD	0.0627811	6.73691	0.923023	0.999583	64.199	61.75	-
AFA2_00581	K10125	two-component system, NtrC family, C4-dicarboxylate transport sensor histidine kinase DctB [EC:2.7.13.3]	-0.0340115	7.28893	0.958158	0.999583	66.911	68.825	-
AFA2_00582		C4-dicarboxylate ABC transporter	0.378889	7.71529	0.559016	0.999583	141.743	109.509	-
AFA2_00583	K01744	aspartate ammonia-lyase [EC:4.3.1.1]	0.601198	3.31714	0.388403	0.999583	6.371	4.216	-
AFA2_00584		ATPase	0.491607	5.42672	0.455124	0.999583	74.119	52.953	-
AFA2_00585	K00793	riboflavin synthase [EC:2.5.1.9]	-0.269611	6.59361	0.678595	0.999583	108.266	131.125	-
AFA2_00586		malonic semialdehyde reductase	-0.0569191	7.91309	0.92992	0.999583	248.151	259.338	-
AFA2_00587		monooxygenase	-1.0294	7.51019	0.115874	0.846508	73.012	149.736	-
AFA2_00588		3-ketoacyl-ACP reductase	-0.918572	6.98409	0.160489	0.98256	88.036	167.201	-
AFA2_00589		sodium:solute symporter	-1.21201	6.57261	0.0662642	0.655508	31.342	72.957	-
AFA2_00590	K02557	chemotaxis protein MotB	-1.48678	4.34644	0.0300743	0.393332	9.214	25.972	-
AFA2_00591	K02556	chemotaxis protein MotA	-1.99919	5.18572	0.00356263	0.0919984	13.967	56.151	-
AFA2_00592	K03516	flagellar protein FlhE	0.140745	3.9764	0.835026	0.999583	33.503	30.526	-
AFA2_00593	K07262	serine-type D-Ala-D-Ala endopeptidase (penicillin-binding protein 7) [EC:3.4.21.-]	1.1302	9.81482	0.0838992	0.728512	969.936	445.169	-
AFA2_00594	K21645	LysR family transcriptional regulator, hypochlorite-specific transcription factor HypT	-0.121852	4.92252	0.853759	0.999583	24.787	27.098	-
AFA2_00595	K07795	putative tricarboxylic transport membrane protein	-0.0654912	4.95695	0.921033	0.999583	23.945	25.174	-
AFA2_00596		succinylglutamate desuccinylase	-0.355741	3.59403	0.603838	0.999583	8.596	11.055	-
AFA2_00597		signal peptide protein	0.388557	6.46254	0.551035	0.999583	87.9	67.454	-
AFA2_00598		carboxypeptidase regulatory-like domain protein	0.495957	6.14877	0.448055	0.999583	155.216	110.564	-
AFA2_00599	K05812	DTW domain-containing protein	0.0860949	4.61956	0.896953	0.999583	32.06	30.342	-
AFA2_00600	K14160	protein ImuA	1.2383	3.66388	0.0757932	0.6965	18.532	7.88	-
AFA2_00601	K14161	protein ImuB	0.47524	2.51513	0.515907	0.999583	3.834	2.768	-
AFA2_00602	K14162	error-prone DNA polymerase [EC:2.7.7.7]	0.354947	4.37289	0.595977	0.999583	5.649	4.436	-
AFA2_00603		glutamyl-tRNA amidotransferase	0.0342937	8.3357	0.957708	0.999583	557.535	546.969	-
AFA2_00604		thioesterase-like protein	-0.100888	7.46616	0.876272	0.999583	319.884	344.651	-
AFA2_00605	K10680	N-ethylmaleimide reductase [EC:1.-.-.-]	0.868566	8.58421	0.182369	0.999583	354.971	195.312	-
AFA2_00606	K03499	trk system potassium uptake protein	0.234392	5.94014	0.719813	0.999583	79.64	68.008	-
AFA2_00607	K03498	trk system potassium uptake protein	0.718956	5.3381	0.276706	0.999583	28.784	17.564	-
AFA2_00608		hypothetical protein	0.628271	7.44572	0.334199	0.999583	771.582	501.472	-
AFA2_00609		hypothetical protein	0.92852	5.22547	0.162325	0.98256	62.665	33.065	-
AFA2_00610	K20333	toxoflavin biosynthesis protein ToxD	-0.866741	5.79375	0.188393	0.999583	33.365	61.138	-
AFA2_00611		lipoprotein	0.986618	6.50776	0.133249	0.899819	192.022	97.341	-
AFA2_00612		cro/Cl family transcriptional regulator	1.09556	5.9432	0.0976518	0.77372	106.928	50.257	-
AFA2_00613		membrane protein	-1.00046	3.07413	0.159171	0.98256	3.979	8.012	-
AFA2_00614	K19746	D-arginine dehydrogenase [EC:1.4.99.6]	-0.386712	4.5322	0.56201	0.999583	13.805	18.137	-
AFA2_00615	K22474	alcohol dehydrogenase (quinone), cytochrome c subunit [EC:1.1.5.5]	NA	NA	NA	NA	1.3	1.505	-
AFA2_00616	K19713	thiosulfate dehydrogenase [EC:1.8.2.2]	1.02577	2.0882	0.184134	0.999583	4.546	2.235	-
AFA2_00617	K01753	D-serine dehydratase [EC:4.3.1.18]	-0.280661	4.87105	0.671632	0.999583	15.417	18.818	-
AFA2_00618		hypothetical protein	1.00761	4.05383	0.140145	0.92337	38.372	19.157	-
AFA2_00619	K02014	iron complex outermembrane recepter protein	1.82485	4.4425	0.00852836	0.1745	12.257	3.471	-
AFA2_00620		hypothetical protein	0.262317	3.35712	0.70488	0.999583	17.92	15.005	-
AFA2_00621		hypothetical protein	0.376124	3.71203	0.581928	0.999583	39.989	30.943	-
AFA2_00622		chromosome partitioning protein ParB	1.40646	2.45984	0.0631593	0.631955	4.521	1.706	-
AFA2_00623		hypothetical protein	0.564539	1.68636	0.479228	0.999583	8.289	5.616	-
AFA2_00624		hypothetical protein	-0.258364	3.87387	0.703235	0.999583	36.969	44.435	-
AFA2_00625		hypothetical protein	NA	NA	NA	NA	3.799	7.1	-
AFA2_00626		hypothetical protein	0.376492	1.67239	0.636286	0.999583	10.959	8.466	-
AFA2_00628		microcystin degradation protein MlrC	-0.205927	4.04968	0.760067	0.999583	7.769	9.004	-
AFA2_00629		peptidase M20	-0.260541	3.4724	0.705149	0.999583	6.557	7.893	-
AFA2_00630	K01459	N-carbamoyl-D-amino-acid hydrolase [EC:3.5.1.77]	-1.11479	2.2141	0.142709	0.931594	2.313	5.052	-
AFA2_00631		microcin ABC transporter ATP-binding protein	0.750234	3.7805	0.273682	0.999583	16.576	9.893	-
AFA2_00632		Fe-S assembly SUF system protein SufT	2.52763	9.31471	0.000218632	0.010753	1525.02	265.68	up*
AFA2_00633		Fe-S cluster assembly scaffold protein SufU	2.76865	8.74239	6.19104e-05	0.00491343	1299.33	191.524	up*
AFA2_00634	K11717	cysteine desulfurase / selenocysteine lyase SufS [EC:2.8.1.7 4.4.1.16]	2.63388	10.2468	0.000123749	0.00745055	1322.23	214.005	up*
AFA2_00635	K09015	Fe-S cluster assembly protein SufD	2.54886	10.4635	0.000193072	0.00982332	1453.84	249.591	up*
AFA2_00636	K09013	Fe-S cluster assembly ATP-binding protein SufC	2.57298	10.3626	0.000170365	0.00908799	2278.83	384.737	up*
AFA2_00637	K09014	Fe-S cluster assembly protein SufB	2.35167	10.6482	0.000527497	0.022741	1460.48	287.459	up*
AFA2_00638		transcriptional regulator SufR	2.3607	9.40794	0.00051015	0.0225499	1810.97	354.206	up*
AFA2_00639	K06147	ATP-binding cassette, subfamily B, bacterial	-0.330439	5.29173	0.615619	0.999583	15.115	19.097	-
AFA2_00640		hypothetical protein	NA	NA	NA	NA	8.847	3.502	-
AFA2_00641	K03088	RNA polymerase sigma-70 factor, ECF subfamily	0.104887	6.49096	0.871927	0.999583	42.844	40.024	-
AFA2_00642		hypothetical protein	0.263803	3.65078	0.699744	0.999583	12.967	10.847	-
AFA2_00643		transcriptional regulator	0.295315	8.52489	0.648114	0.999583	789.77	646.564	-
AFA2_00644	K04764	integration host factor subunit alpha	-0.0758267	7.35317	0.906871	0.999583	386.819	409.591	-
AFA2_00645	K01890	phenylalanyl-tRNA synthetase beta chain [EC:6.1.1.20]	-0.404084	8.7932	0.532476	0.999583	125.102	166.312	-
AFA2_00646	K01889	phenylalanyl-tRNA synthetase alpha chain [EC:6.1.1.20]	-0.684623	6.66692	0.294454	0.999583	59.918	96.762	-
AFA2_00647	K02887	50S ribosomal protein L20	-1.0018	9.54217	0.124557	0.877485	1087.57	2188.01	-
AFA2_00648	K02916	50S ribosomal protein L35	-1.16991	9.37073	0.07391	0.691902	1622.06	3666.64	-
AFA2_00649	K07391	magnesium chelatase family protein	0.00217918	4.12236	0.997415	0.999583	8.879	8.907	-
AFA2_00650	K18555	fluoroquinolone resistance protein	-0.695776	4.73866	0.296586	0.999583	23.45	38.173	-
AFA2_00651		tetR family transcriptional regulator	0.207476	7.39091	0.748966	0.999583	130.035	113.138	-
AFA2_00652		phosphoheptose isomerase	0.480589	7.9292	0.458786	0.999583	776.619	559.163	-
AFA2_00653		hypothetical protein	-0.0465252	9.07819	0.942594	0.999583	862.514	894.924	-
AFA2_00654	K08483	phosphoenolpyruvate-protein phosphotransferase (PTS system enzyme I) [EC:2.7.3.9]	-0.0924204	8.00313	0.886434	0.999583	111.28	119.194	-
AFA2_00655	K02784	phosphocarrier protein HPr	0.222882	6.02583	0.732839	0.999583	204.019	175.619	-
AFA2_00656		IIA component of sugar transport PTS system	0.11235	6.42843	0.862954	0.999583	181.704	168.869	-
AFA2_00657	K01920	glutathione synthase [EC:6.3.2.3]	-0.02925	8.11007	0.963937	0.999583	223.739	229.383	-
AFA2_00658	K02520	translation initiation factor IF-3	0.199163	9.9477	0.75783	0.999583	1755.84	1536.54	-
AFA2_00659	K01868	threonyl-tRNA synthetase [EC:6.1.1.3]	0.0741351	10.127	0.908587	0.999583	470.272	448.793	-
AFA2_00660		transcriptional regulator	0.977636	8.3232	0.134296	0.901851	1360.61	694.116	-
AFA2_00661		hypothetical protein	0.664205	5.57755	0.313145	0.999583	392.076	248.517	-
AFA2_00662		hypothetical protein	0.0815561	3.76418	0.904598	0.999583	62.983	59.794	-
AFA2_00663		ribokinase	-0.11494	5.80315	0.860462	0.999583	44.787	48.728	-
AFA2_00664		hypothetical protein	NA	NA	NA	NA	4.289	4.123	-
AFA2_00665		hypothetical protein	0.188256	4.89806	0.77599	0.999583	84.315	74.338	-
AFA2_00666		transcriptional regulator	0.217286	6.92932	0.737957	0.999583	429.525	371.178	-
AFA2_00667		exported protein	-0.0064995	6.40872	0.992032	0.999583	177.641	179.273	-
AFA2_00668		methyltransferase type 11	-0.274964	7.66267	0.671352	0.999583	190.262	231.285	-
AFA2_00669	K07340	inner membrane protein	0.117469	5.88316	0.857334	0.999583	106.38	98.514	-
AFA2_00670		paraslipin	0.266767	7.58302	0.680661	0.999583	177.881	148.535	-
AFA2_00671		membrane protein	0.211166	4.83744	0.749874	0.999583	40.497	35.142	-
AFA2_00672		membrane protein	0.114924	4.26363	0.863862	0.999583	19.497	18.086	-
AFA2_00673		integrase	-0.0424691	4.74689	0.948929	0.999583	54.143	56.021	-
AFA2_00674		nucleobase:cation symporter	1.04478	2.46584	0.161115	0.98256	4.131	2.006	-
AFA2_00675		S-adenosylhomocysteine deaminase	0.25615	4.33794	0.70202	0.999583	12.048	10.133	-
AFA2_00676		permease	NA	NA	NA	NA	2.021	1.722	-
AFA2_00677		lacI family transcriptional regulator	-0.137995	6.88162	0.831716	0.999583	85.093	94.071	-
AFA2_00678		hypothetical protein	-0.700412	5.51164	0.287903	0.999583	59.344	96.901	-
AFA2_00679		hypothetical protein	NA	NA	NA	NA	7.097	1.873	-
AFA2_00680	K05834	homoserine/homoserine lactone efflux protein	0.0720543	4.04614	0.914892	0.999583	16.739	15.996	-
AFA2_00681	K05548	MFS transporter, AAHS family, benzoate transport protein	0.254981	1.91115	0.741234	0.999583	2.22	1.867	-
AFA2_00682	K05783	dihydroxycyclohexadiene carboxylate dehydrogenase [EC:1.3.1.25 1.3.1.-]	NA	NA	NA	NA	1.035	0.746	-
AFA2_00683	K05784	benzoate/toluate 1,2-dioxygenase reductase component [EC:1.18.1.-]	1.05009	1.92657	0.182146	0.999583	3.568	1.724	-
AFA2_00684	K05550	benzoate/toluate 1,2-dioxygenase subunit beta [EC:1.14.12.10 1.14.12.-]	NA	NA	NA	NA	1.282	0.784	-
AFA2_00685	K05549	benzoate/toluate 1,2-dioxygenase subunit alpha [EC:1.14.12.10 1.14.12.-]	NA	NA	NA	NA	0.326	0.366	-
AFA2_00686	K21757	LysR family transcriptional regulator, benzoate and cis,cis-muconate-responsive activator of ben and cat genes	0.724208	4.99939	0.275632	0.999583	33.135	20.145	-
AFA2_00687	K16246	phenol/toluene 2-monooxygenase (NADH) P5/A5 [EC:1.14.13.244 1.14.13.243]	-0.502821	2.94847	0.478082	0.999583	4.561	6.499	-
AFA2_00688	K16245	phenol/toluene 2-monooxygenase (NADH) P4/A4 [EC:1.14.13.244 1.14.13.243]	-0.738172	1.58376	0.36116	0.999583	4.396	7.394	-
AFA2_00689	K16242	phenol/toluene 2-monooxygenase (NADH) P3/A3 [EC:1.14.13.244 1.14.13.243]	-0.35306	2.27057	0.63517	0.999583	2.081	2.673	-
AFA2_00690	K16244	phenol/toluene 2-monooxygenase (NADH) P2/A2 [EC:1.14.13.244 1.14.13.243]	NA	NA	NA	NA	0.626	2.575	-
AFA2_00691	K16243	phenol/toluene 2-monooxygenase (NADH) P1/A1 [EC:1.14.13.244 1.14.13.243]	NA	NA	NA	NA	0.283	2.029	-
AFA2_00692	K16249	phenol/toluene 2-monooxygenase (NADH) P0/A0	NA	NA	NA	NA	0	3.277	-
AFA2_00693		sigma-54-dependent Fis family transcriptional regulator	-0.551809	5.49805	0.401597	0.999583	16.855	24.827	-
AFA2_00694		hypothetical protein	-0.761153	3.32609	0.275168	0.999583	15.698	26.759	-
AFA2_00695		hypothetical protein	0.37803	4.69039	0.569711	0.999583	46.213	35.719	-
AFA2_00696		hypothetical protein	0.563345	6.10366	0.389351	0.999583	230.8	156.898	-
AFA2_00697	K02028	polar amino acid transport system ATP-binding protein [EC:7.4.2.1]	-1.91577	5.47343	0.00489601	0.115519	19.848	75.294	-
AFA2_00698	K02029	polar amino acid transport system permease protein	-2.50947	4.25996	0.000470227	0.0210517	6.359	36.478	down
AFA2_00699	K02029	polar amino acid transport system permease protein	-2.6649	4.67222	0.00019134	0.00982332	7.365	47.037	down
AFA2_00700	K02030	polar amino acid transport system substrate-binding protein	-2.27545	9.72795	0.00077367	0.0293658	282.603	1374.65	down*
AFA2_00701	K03098	apolipoprotein D and lipocalin family protein	0.719506	7.32094	0.269549	0.999583	289.99	176.92	-
AFA2_00702		aldehyde-activating protein	0.368632	6.41011	0.571699	0.999583	179.321	139.525	-
AFA2_00703	K09022	2-iminobutanoate/2-iminopropanoate deaminase [EC:3.5.99.10]	-0.817216	4.15809	0.227411	0.999583	24.764	43.865	-
AFA2_00704	K09946	uncharacterized protein	0.45733	8.24546	0.480449	0.999583	1590.12	1163.5	-
AFA2_00705	K11068	hemolysin III	-0.992245	6.36958	0.131296	0.89386	70.015	139.952	-
AFA2_00706		hypothetical protein	0.840826	6.33782	0.199958	0.999583	277.366	155.557	-
AFA2_00707		hypothetical protein	0.294477	7.46256	0.64977	0.999583	459.416	376.326	-
AFA2_00708		hypothetical protein	0.366649	9.05894	0.57091	0.999583	2818.61	2196.2	-
AFA2_00709		hypothetical protein	0.851216	6.01264	0.195626	0.999583	203.087	113.077	-
AFA2_00710	K04065	hyperosmotically inducible periplasmic protein	0.747696	5.52457	0.257092	0.999583	107.593	64.361	-
AFA2_00711		isochorismatase-like protein	0.413438	5.3118	0.530173	0.999583	72.601	54.756	-
AFA2_00712		aliphatic isothiocyanate resistance protein SaxA	0.316742	4.14582	0.638002	0.999583	17.134	13.817	-
AFA2_00713	K13633	AraC family transcriptional regulator, transcriptional activator FtrA	0.77736	5.52267	0.238938	0.999583	47.517	27.845	-
AFA2_00714	K01185	lysozyme [EC:3.2.1.17]	0.774797	5.75224	0.239315	0.999583	227.94	133.817	-
AFA2_00715		hypothetical protein	NA	NA	NA	NA	0	0.513	-
AFA2_00716		transglycosylase	NA	NA	NA	NA	0.734	0.823	-
AFA2_00717		membrane protein	NA	NA	NA	NA	0	0.835	-
AFA2_00718		membrane protein	0.496715	6.98879	0.445228	0.999583	214.199	152.504	-
AFA2_00719		hypothetical protein	-0.735722	7.33374	0.258933	0.999583	92.883	155.401	-
AFA2_00720		hypothetical protein	NA	NA	NA	NA	2.867	1.206	-
AFA2_00721	K21449	trimeric autotransporter adhesin	-0.136279	6.91195	0.833756	0.999583	12.377	13.666	-
AFA2_00722		hypothetical protein	NA	NA	NA	NA	2.46	3.525	-
AFA2_00723		hypothetical protein	-0.369682	1.97965	0.629316	0.999583	5.256	6.833	-
AFA2_00724		hypothetical protein	-3.13327	1.29902	0.00148416	0.0494032	0.958	8.771	down
AFA2_00725	K07795	putative tricarboxylic transport membrane protein	-3.06624	7.33879	1.29934e-05	0.00129637	27.708	233.274	down
AFA2_00726	K10218	4-hydroxy-4-methyl-2-oxoglutarate aldolase [EC:4.1.3.17]	-4.20772	6.49934	2.00628e-08	7.78438e-06	14.136	262.924	down
AFA2_00727		lysR family transcriptional regulator	0.577129	5.86561	0.378876	0.999583	61.462	41.384	-
AFA2_00728		tail protein	0.220993	4.95662	0.738154	0.999583	8.207	7.074	-
AFA2_00729		hypothetical protein	0.0141596	6.82077	0.982605	0.999583	177.287	176.371	-
AFA2_00730		hypothetical protein	0.869037	2.47873	0.240574	0.999583	13.325	7.312	-
AFA2_00731		antirepressor	NA	NA	NA	NA	4.633	1.818	-
AFA2_00732		tail protein	NA	NA	NA	NA	0.755	0.282	-
AFA2_00733		hypothetical protein	NA	NA	NA	NA	1.428	2.242	-
AFA2_00734		phage protein	NA	NA	NA	NA	0.507	0.852	-
AFA2_00735		phage protein	NA	NA	NA	NA	0.452	1.014	-
AFA2_00736		hypothetical protein	NA	NA	NA	NA	2.596	1.323	-
AFA2_00737		capsule polysaccharide biosynthesis protein	NA	NA	NA	NA	2.061	1.437	-
AFA2_00738		phage capsid protein	0.309579	2.32466	0.67628	0.999583	4.287	3.472	-
AFA2_00739		phage protein	NA	NA	NA	NA	0	0.752	-
AFA2_00740		phage head morphogenesis protein	0.344262	1.65567	0.665946	0.999583	2.368	1.871	-
AFA2_00741		DNA-binding protein	0.32541	2.28002	0.662071	0.999583	2.776	2.224	-
AFA2_00742	K06909	phage terminase large subunit	NA	NA	NA	NA	0.536	0.251	-
AFA2_00743		hypothetical protein	NA	NA	NA	NA	0.406	0.911	-
AFA2_00744		hypothetical protein	NA	NA	NA	NA	7.846	14.818	-
AFA2_00745		phage protein	NA	NA	NA	NA	6.89	4.803	-
AFA2_00746	K07313	serine/threonine protein phosphatase 1 [EC:3.1.3.16]	-0.342621	2.16329	0.648465	0.999583	4.249	5.419	-
AFA2_00747		hypothetical protein	NA	NA	NA	NA	2.008	3.637	-
AFA2_00748		long-chain acyl-CoA synthetase	NA	NA	NA	NA	3.901	2.092	-
AFA2_00749		bacteriophage protein	0.945848	1.71386	0.239805	0.999583	4.705	2.443	-
AFA2_00750		transcriptional regulator	1.15393	1.55414	0.164305	0.99094	3.429	1.538	-
AFA2_00751		hypothetical protein	NA	NA	NA	NA	5.337	2.113	-
AFA2_00752		recombinase	1.0343	1.48021	0.215032	0.999583	6.378	3.11	-
AFA2_00753		hypothetical protein	0.0427439	1.8402	0.95613	0.999583	4.575	4.461	-
AFA2_00754		hypothetical protein	0.78385	3.38243	0.261031	0.999583	48.726	28.402	-
AFA2_00755		hypothetical protein	0.35752	7.49145	0.581561	0.999583	461.275	361.691	-
AFA2_00756		hypothetical protein	0.292653	6.79716	0.652599	0.999583	422.389	346.429	-
AFA2_00757		hypothetical protein	0.511685	6.42869	0.433006	0.999583	308.413	217.309	-
AFA2_00758		hypothetical protein	0.922331	7.89109	0.157686	0.98256	445.847	236.334	-
AFA2_00759		hypothetical protein	0.410785	9.10437	0.525598	0.999583	498.691	376.862	-
AFA2_00760		hypothetical protein	-0.0355246	3.57723	0.958649	0.999583	47.191	48.594	-
AFA2_00761		parB-like partition protein	0.155967	8.19893	0.809505	0.999583	299.032	269.636	-
AFA2_00762		antitoxin	-1.70395	8.50933	0.010356	0.197613	416.307	1362.7	-
AFA2_00763		hypothetical protein	-0.329677	5.73805	0.614681	0.999583	90.261	113.971	-
AFA2_00764		membrane protein	-0.437003	5.25633	0.507266	0.999583	71.795	97.662	-
AFA2_00765		hypothetical protein	0.738138	1.4844	0.370576	0.999583	6.807	4.083	-
AFA2_00766		hypothetical protein	NA	NA	NA	NA	4.317	2.822	-
AFA2_00767		hypothetical protein	NA	NA	NA	NA	3.618	3.604	-
AFA2_00768		phage protein	0.886458	3.5865	0.200657	0.999583	11.205	6.083	-
AFA2_00769		single-stranded DNA-binding protein	0.639078	3.04718	0.366454	0.999583	10.347	6.668	-
AFA2_00770		exonuclease	0.848635	3.19254	0.228834	0.999583	14.067	7.837	-
AFA2_00771		bacteriophage-like protein	0.321069	2.22269	0.667941	0.999583	7.667	6.159	-
AFA2_00772	K03111	single-strand DNA-binding protein	0.494033	2.4761	0.500936	0.999583	9.442	6.727	-
AFA2_00773		hypothetical protein	0.152939	5.51955	0.815613	0.999583	55.077	49.765	-
AFA2_00774	K03554	recombination associated protein RdgC	1.08181	1.74449	0.179467	0.999583	3.609	1.704	-
AFA2_00775		hypothetical protein	0.101078	4.96499	0.8784	0.999583	71.312	66.793	-
AFA2_00776		hypothetical protein	NA	NA	NA	NA	2.111	0.592	-
AFA2_00777		hypothetical protein	NA	NA	NA	NA	2.999	0.561	-
AFA2_00778		hypothetical protein	NA	NA	NA	NA	4.182	1.466	-
AFA2_00779		adenylosuccinate synthase	1.09408	1.34748	0.20002	0.999583	3.781	1.767	-
AFA2_00780		hypothetical protein	1.53253	9.47301	0.0203467	0.320048	1012.9	351.746	-
AFA2_00781	K07733	prophage regulatory protein	NA	NA	NA	NA	5.572	3.976	-
AFA2_00782		phage integrase	1.35382	3.25212	0.0580123	0.604006	8.541	3.35	-
AFA2_00784		ferredoxin	0.465108	6.46198	0.475739	0.999583	162.321	118.126	-
AFA2_00785		aldo/keto reductase	-1.09866	7.17191	0.0941658	0.766496	69.013	148.5	-
AFA2_00786	K03517	quinolinate synthase [EC:2.5.1.72]	-1.16988	9.21358	0.0739564	0.691902	253.978	574.106	-
AFA2_00787	K00278	L-aspartate oxidase [EC:1.4.3.16]	-1.27375	9.17636	0.0522818	0.564493	152.068	369.407	-
AFA2_00788	K00285	D-amino-acid dehydrogenase [EC:1.4.5.1]	-1.08181	9.62996	0.097712	0.77372	294.311	625.875	-
AFA2_00789	K10844	DNA excision repair protein ERCC-2 [EC:3.6.4.12]	0.288703	5.60295	0.659731	0.999583	18.322	15.068	-
AFA2_00790		nuclease	0.361264	6.10174	0.580182	0.999583	36.35	28.427	-
AFA2_00791		marR family transcriptional regulator	0.705145	5.20651	0.286795	0.999583	70.17	43.229	-
AFA2_00792	K15269	probable blue pigment (indigoidine) exporter	0.809461	3.45782	0.244393	0.999583	12.314	7.052	-
AFA2_00793		gntR family transcriptional regulator	0.757614	8.5084	0.243979	0.999583	275.689	163.816	-
AFA2_00794	K06997	yggS family pyridoxal phosphate enzyme	3.29632	10.1541	3.03508e-06	0.000441604	2028.24	207.398	up*
AFA2_00795		cytoplasmic protein	3.60988	8.71199	4.96654e-07	0.00012388	2262.38	186.113	up*
AFA2_00796		MFS transporter permease	-0.326305	3.1455	0.640967	0.999583	4.021	5.068	-
AFA2_00797	K00480	salicylate hydroxylase [EC:1.14.13.1]	-0.610003	3.41945	0.378526	0.999583	5.334	8.185	-
AFA2_00798	K22296	MarR family transcriptional regulator, lower aerobic nicotinate degradation pathway regulator	-0.21192	6.48128	0.744725	0.999583	135.577	157.764	-
AFA2_00799		nnrS family protein	0.398814	10.3189	0.537377	0.999583	984.052	749.852	-
AFA2_00800		glcNAc-PI de-N-acetylase	0.689142	6.00144	0.293539	0.999583	32.271	20.105	-
AFA2_00801		ABC transporter substrate-binding protein	0.0601258	6.76098	0.926261	0.999583	60.848	58.635	-
AFA2_00802		tetratricopeptide repeat-containing protein	-1.05679	5.55537	0.110981	0.833428	49.862	104.244	-
AFA2_00803	K04564	superoxide dismutase, Fe-Mn family [EC:1.15.1.1]	-2.01804	7.27956	0.00274298	0.0785122	79.146	322.132	-
AFA2_00804		helix-turn-helix transcriptional regulator	-0.596058	5.11236	0.367561	0.999583	23.013	34.956	-
AFA2_00805		acetoin utilization protein	-0.383638	3.40905	0.578829	0.999583	6.366	8.348	-
AFA2_00806		multidrug ABC transporter ATPase	0.280934	4.70756	0.672338	0.999583	36.322	30.03	-
AFA2_00807		hypothetical protein	NA	NA	NA	NA	12.124	3.626	-
AFA2_00808	K07238	zinc transporter, ZIP family	-0.251836	4.7827	0.704063	0.999583	35.32	42.257	-
AFA2_00809		divalent cation transporter	0.152744	5.76513	0.81539	0.999583	106.915	96.617	-
AFA2_00810		GTP-binding protein	-0.374077	6.13556	0.566706	0.999583	31.19	40.614	-
AFA2_00811		GTPase	-0.301898	5.76402	0.644668	0.999583	30.23	37.442	-
AFA2_00812	K05782	benzoate membrane transport protein	-0.0672401	5.03799	0.918829	0.999583	21.541	22.674	-
AFA2_00813	K03464	muconolactone D-isomerase [EC:5.3.3.4]	-0.176687	2.63881	0.806532	0.999583	15.898	18.06	-
AFA2_00814	K01055	3-oxoadipate enol-lactonase [EC:3.1.1.24]	-0.420474	2.81901	0.555849	0.999583	5.67	7.63	-
AFA2_00815	K01032	3-oxoadipate CoA-transferase, beta subunit [EC:2.8.3.6]	-0.254708	3.05362	0.717066	0.999583	8.234	9.874	-
AFA2_00816	K01031	3-oxoadipate CoA-transferase, alpha subunit [EC:2.8.3.6]	-0.0709653	5.24823	0.914093	0.999583	41.674	43.98	-
AFA2_00817	K03381	D-alanine--poly(phosphoribitol) ligase subunit 1 [EC:6.1.1.13]	-0.447903	5.15601	0.497368	0.999583	25.205	34.547	-
AFA2_00818	K01856	muconate cycloisomerase [EC:5.5.1.1]	-0.263389	3.80451	0.698426	0.999583	8.335	10.053	-
AFA2_00819	K21757	LysR family transcriptional regulator, benzoate and cis,cis-muconate-responsive activator of ben and cat genes	-0.00830123	4.81406	0.989999	0.999583	25.066	25.328	-
AFA2_00820		hypothetical protein	0.0500624	7.11057	0.938485	0.999583	72.739	70.585	-
AFA2_00821		alpha/beta hydrolase	-0.37357	4.23621	0.57801	0.999583	14.549	18.942	-
AFA2_00822		marR family transcriptional regulator	0.153967	4.557	0.817116	0.999583	40.714	36.76	-
AFA2_00823	K01649	2-isopropylmalate synthase [EC:2.3.3.13]	0.258849	4.60397	0.697315	0.999583	12.345	10.364	-
AFA2_00824		araC family transcriptional regulator	0.155848	4.3646	0.815713	0.999583	20.152	18.171	-
AFA2_00825		hypothetical protein	-0.162385	4.85471	0.806201	0.999583	112.764	126.794	-
AFA2_00826		zeta toxin family protein	-0.0464308	6.62617	0.94306	0.999583	139.193	144.415	-
AFA2_00827		membrane protein	0.295452	6.3281	0.650345	0.999583	351.31	287.57	-
AFA2_00828	K22042	ArsR family transcriptional regulator, virulence genes transcriptional regulator	-0.0290396	6.00053	0.964512	0.999583	159.448	163.448	-
AFA2_00829		alkylhydroperoxidase	-1.05134	6.17973	0.110745	0.833428	209.428	436.138	-
AFA2_00830		sulfur reduction protein DsrE	-1.25913	6.98437	0.0561589	0.59607	156.595	376.61	-
AFA2_00831	K18581	unsaturated chondroitin disaccharide hydrolase [EC:3.2.1.180]	-1.16965	2.50914	0.115124	0.846341	2.518	5.709	-
AFA2_00832		MFS transporter	-0.766632	2.94689	0.281613	0.999583	3.636	6.224	-
AFA2_00833		acyl-CoA dehydrogenase	-1.04861	2.8631	0.145706	0.942231	3.007	6.262	-
AFA2_00834		AMP-dependent synthetase	-1.18038	2.78651	0.104642	0.802741	1.92	4.383	-
AFA2_00835		carnitine dehydratase	-1.16542	3.18221	0.10057	0.780811	2.411	5.443	-
AFA2_00836	K03636	sulfur-carrier protein	-0.764582	2.00071	0.320279	0.999583	7.932	13.577	-
AFA2_00837	K21140	[CysO sulfur-carrier protein]-S-L-cysteine hydrolase [EC:3.13.1.6]	NA	NA	NA	NA	2.933	5.325	-
AFA2_00838	K21147	sulfur-carrier protein adenylyltransferase/sulfurtransferase [EC:2.7.7.80 2.7.7.- 2.8.1.11 2.8.1.-]	-0.775746	2.81861	0.279915	0.999583	3.352	5.775	-
AFA2_00839		MFS transporter	0.534333	1.66982	0.50366	0.999583	2.167	1.499	-
AFA2_00840		O-methyltransferase	NA	NA	NA	NA	1.211	1.667	-
AFA2_00841	K12243	AraC family transcriptional regulator, transcriptional activator of the genes for pyochelin and ferripyochelin receptors	0.350437	5.95129	0.591994	0.999583	55.645	43.844	-
AFA2_00842	K16087	hemoglobin/transferrin/lactoferrin receptor protein	-0.265989	2.89953	0.707661	0.999583	1.619	1.957	-
AFA2_00843		putative protein	-0.409348	4.77058	0.537504	0.999583	20.81	27.772	-
AFA2_00844	K07280	outer membrane protein	-0.33789	2.3806	0.646574	0.999583	2.298	2.92	-
AFA2_00845	K01358	ATP-dependent Clp protease, protease subunit [EC:3.4.21.92]	0.0644382	7.20919	0.920845	0.999583	197.448	189.7	-
AFA2_00846	K00799	glutathione S-transferase [EC:2.5.1.18]	0.170764	6.69134	0.792789	0.999583	138.594	123.692	-
AFA2_00847		hypothetical protein	0.556001	5.88744	0.39636	0.999583	129.755	88.656	-
AFA2_00848		nuclear export factor GLE1	0.771629	6.05508	0.239944	0.999583	122.566	72.116	-
AFA2_00849	K07156	copper resistance protein C	0.914282	5.21323	0.168814	0.998097	23.349	12.442	-
AFA2_00850		lysR family transcriptional regulator	-1.12324	2.5083	0.129697	0.891538	3.037	6.666	-
AFA2_00851	K00799	glutathione S-transferase [EC:2.5.1.18]	NA	NA	NA	NA	2.594	2.078	-
AFA2_00852		glyoxalase	0.743964	1.91718	0.339932	0.999583	8.319	4.976	-
AFA2_00853	K05841	sterol 3beta-glucosyltransferase [EC:2.4.1.173]	0.610212	4.50719	0.362012	0.999583	17.373	11.43	-
AFA2_00854		tetR family transcriptional regulator	0.104028	2.52263	0.88637	0.999583	7.227	6.754	-
AFA2_00855		ATP--cob(I)alamin adenosyltransferase	0.137897	2.64102	0.848464	0.999583	12.663	11.559	-
AFA2_00856		preprotein translocase subunit SecD	0.324499	1.60297	0.686033	0.999583	9.386	7.518	-
AFA2_00857		araC family transcriptional regulator	0.31835	4.23266	0.635503	0.999583	20.59	16.586	-
AFA2_00858	K21959	LysR family transcriptional regulator, cell division regulator	0.336941	5.62956	0.607379	0.999583	44.694	35.546	-
AFA2_00859	K00459	nitronate monooxygenase [EC:1.13.12.16]	NA	NA	NA	NA	2.016	1.986	-
AFA2_00860	K12262	superoxide oxidase [EC:1.10.3.17]	NA	NA	NA	NA	1.461	2.107	-
AFA2_00861	K14393	cation/acetate symporter	NA	NA	NA	NA	0.272	0.572	-
AFA2_00862		membrane protein	NA	NA	NA	NA	1.461	0.819	-
AFA2_00863	K00140	malonate-semialdehyde dehydrogenase (acetylating) / methylmalonate-semialdehyde dehydrogenase [EC:1.2.1.18 1.2.1.27]	-0.726485	1.94327	0.347563	0.999583	1.389	2.315	-
AFA2_00864	K05916	nitric oxide dioxygenase [EC:1.14.12.17]	NA	NA	NA	NA	0.433	0.701	-
AFA2_00865		tautomerase	NA	NA	NA	NA	2.338	3.605	-
AFA2_00866		RND transporter	0.214017	3.45129	0.756227	0.999583	6.279	5.437	-
AFA2_00867		membrane protein	0.0805676	2.65099	0.911018	0.999583	5.208	4.947	-
AFA2_00868	K21695	protein AaeX	NA	NA	NA	NA	0.292	0.983	-
AFA2_00869		fusaric acid resistance protein	-0.0272419	1.87182	0.971923	0.999583	1.279	1.31	-
AFA2_00870		lysR family transcriptional regulator	-0.698674	4.25686	0.299798	0.999583	12.134	19.795	-
AFA2_00871	K03574	8-oxo-dGTP diphosphatase [EC:3.6.1.55]	0.0538044	3.41439	0.937845	0.999583	17.552	16.987	-
AFA2_00872	K00941	hydroxymethylpyrimidine/phosphomethylpyrimidine kinase [EC:2.7.1.49 2.7.4.7]	0.334521	2.11297	0.658391	0.999583	4.283	3.408	-
AFA2_00873		transporter	-0.390455	1.65046	0.623918	0.999583	1.591	2.099	-
AFA2_00874		araC family transcriptional regulator	0.0202841	3.15627	0.976837	0.999583	6.845	6.781	-
AFA2_00875		DNA-binding response regulator	0.370648	2.61852	0.608964	0.999583	7.202	5.592	-
AFA2_00876		two-component sensor histidine kinase	-1.00589	2.24797	0.183018	0.999583	1.719	3.48	-
AFA2_00877	K07794	putative tricarboxylic transport membrane protein	NA	NA	NA	NA	2.659	4.544	-
AFA2_00878	K07793	putative tricarboxylic transport membrane protein	-0.91444	3.37863	0.190202	0.999583	3.634	6.89	-
AFA2_00879	K01496	phosphoribosyl-AMP cyclohydrolase [EC:3.5.4.19]	0.542883	2.3055	0.466531	0.999583	8.393	5.779	-
AFA2_00880	K03711	Fur family transcriptional regulator, ferric uptake regulator	NA	NA	NA	NA	0.497	2.737	-
AFA2_00881	K01465	dihydroorotase [EC:3.5.2.3]	NA	NA	NA	NA	0.694	1.038	-
AFA2_00882	K02426	cysteine desulfuration protein SufE	NA	NA	NA	NA	1.432	1.606	-
AFA2_00883	K09007	GTP cyclohydrolase IB [EC:3.5.4.16]	1.26893	2.01944	0.106488	0.811487	4.416	1.832	-
AFA2_00884		hypothetical protein	0.619018	1.52452	0.448482	0.999583	2.002	1.305	-
AFA2_00885	K09456	putative acyl-CoA dehydrogenase	-1.43049	4.78238	0.0347102	0.432456	6.786	18.392	-
AFA2_00886		tetR family transcriptional regulator	-0.937424	4.02659	0.168858	0.998097	13.367	25.739	-
AFA2_00887	K00549	5-methyltetrahydropteroyltriglutamate--homocysteine methyltransferase [EC:2.1.1.14]	-1.07814	10.6437	0.0986626	0.774025	788.052	1671.57	-
AFA2_00888		hypothetical protein	-1.18816	9.62407	0.0695748	0.667922	388.038	888.323	-
AFA2_00889	K00549	5-methyltetrahydropteroyltriglutamate--homocysteine methyltransferase [EC:2.1.1.14]	-0.08469	11.5911	0.8956	0.999583	1030.33	1097.7	-
AFA2_00890	K03576	LysR family transcriptional regulator, regulator for metE and metH	0.216885	5.98537	0.739837	0.999583	58.417	50.495	-
AFA2_00891		3-ketoacyl-ACP reductase	0.0631653	6.29216	0.922746	0.999583	85.246	81.972	-
AFA2_00892	K11741	quaternary ammonium compound-resistance protein SugE	0.216005	4.66599	0.745134	0.999583	65.603	56.737	-
AFA2_00893	K16137	TetR/AcrR family transcriptional regulator, transcriptional repressor for nem operon	0.28113	6.30999	0.666252	0.999583	107.014	88.472	-
AFA2_00894	K01560	2-haloacid dehalogenase [EC:3.8.1.2]	-0.0692908	6.61943	0.915119	0.999583	104.354	109.999	-
AFA2_00895		excisionase domain protein	0.415696	5.92914	0.525241	0.999583	116.771	87.937	-
AFA2_00896		toxin PIN	0.360512	5.89798	0.581591	0.999583	86.794	67.912	-
AFA2_00897		reticulocyte-binding protein	0.288668	8.82205	0.655382	0.999583	102.232	84.082	-
AFA2_00898	K01951	GMP synthase (glutamine-hydrolysing) [EC:6.3.5.2]	-0.0161824	10.3477	0.980001	0.999583	601.715	611.331	-
AFA2_00899		esterase	0.244184	6.97849	0.706915	0.999583	120.749	102.419	-
AFA2_00900		araC family transcriptional regulator	0.13469	4.51177	0.839822	0.999583	23.02	21.064	-
AFA2_00901		multidrug DMT transporter	NA	NA	NA	NA	0.252	0.141	-
AFA2_00902	K00088	IMP dehydrogenase [EC:1.1.1.205]	0.153996	10.3209	0.811505	0.999583	727.101	656.525	-
AFA2_00903	K01952	phosphoribosylformylglycinamidine synthase [EC:6.3.5.3]	0.357701	9.69478	0.580128	0.999583	180.686	141.663	-
AFA2_00904	K04760	transcription elongation factor GreB	0.570399	7.39382	0.38037	0.999583	266.362	180.202	-
AFA2_00905	K07053	3',5'-nucleoside bisphosphate phosphatase [EC:3.1.3.97]	0.00244709	7.60437	0.996985	0.999583	180.643	181.175	-
AFA2_00906		alpha/beta hydrolase	0.0490292	8.25861	0.939574	0.999583	262.176	254.593	-
AFA2_00907	K02238	competence protein ComEC	0.315774	3.22756	0.650669	0.999583	3.208	2.588	-
AFA2_00908	K03424	TatD DNase family protein [EC:3.1.21.-]	-0.306278	5.24809	0.641812	0.999583	31.886	39.615	-
AFA2_00909	K02003	putative ABC transport system ATP-binding protein	-0.0051317	6.40393	0.993709	0.999583	93.032	93.798	-
AFA2_00910	K02004	putative ABC transport system permease protein	-0.239486	6.86317	0.712413	0.999583	65.879	78.139	-
AFA2_00911		exported protein	-0.0128567	5.99407	0.984285	0.999583	52.871	53.593	-
AFA2_00912	K07462	single-stranded-DNA-specific exonuclease [EC:3.1.-.-]	0.343563	6.99224	0.596991	0.999583	65.516	51.871	-
AFA2_00913		membrane protein	0.26865	5.18275	0.68352	0.999583	33.921	28.286	-
AFA2_00914	K03453	bile acid:Na+ symporter, BASS family	0.72914	4.83918	0.273744	0.999583	29.75	18.024	-
AFA2_00915		membrane protein	-0.606024	5.36151	0.358051	0.999583	28.178	43.097	-
AFA2_00916	K02518	translation initiation factor IF-1	-0.118866	6.90107	0.854745	0.999583	330.221	360.252	-
AFA2_00917	K03406	NADH-dependent peroxiredoxin subunit F [EC:1.8.1.-]	0.352164	5.86859	0.590439	0.999583	30.059	23.656	-
AFA2_00918	K02836	peptide chain release factor 2	-0.2491	8.21302	0.700325	0.999583	204.652	244.355	-
AFA2_00919	K16216	benzil reductase ((S)-benzoin forming) [EC:1.1.1.320]	-0.193395	7.1712	0.765629	0.999583	143.415	164.754	-
AFA2_00920	K04567	lysyl-tRNA synthetase, class II [EC:6.1.1.6]	-0.162605	8.45865	0.801484	0.999583	171.665	193.041	-
AFA2_00921	K07795	putative tricarboxylic transport membrane protein	0.458007	6.94964	0.481395	0.999583	110.664	80.933	-
AFA2_00922	K01734	methylglyoxal synthase [EC:4.2.3.3]	1.20987	8.14544	0.0652755	0.647562	354.335	153.884	-
AFA2_00923	K13628	iron-sulfur cluster assembly protein	1.20323	7.78838	0.0669485	0.659253	749.247	326.887	-
AFA2_00924		iron-sulfur cluster scaffold-like protein	1.33498	7.62006	0.0428506	0.50045	577.715	230.046	-
AFA2_00925	K04487	cysteine desulfurase [EC:2.8.1.7]	1.4917	9.58919	0.0237683	0.342662	750.303	268.034	-
AFA2_00926	K13643	Fe-S cluster assembly transcriptional regulator IscR	1.69852	9.19133	0.0105275	0.199794	1476.99	457.156	-
AFA2_00927	K01104	protein-tyrosine phosphatase [EC:3.1.3.48]	1.47888	7.96267	0.0252905	0.350454	591.409	213.145	-
AFA2_00928	K03702	excinuclease ABC subunit B	0.647841	8.26855	0.318555	0.999583	146.69	94.055	-
AFA2_00929	K00813	aspartate aminotransferase [EC:2.6.1.1]	0.447681	10.0539	0.488942	0.999583	803.901	592.173	-
AFA2_00930	K03790	[ribosomal protein S5]-alanine N-acetyltransferase [EC:2.3.1.267]	-0.857749	3.73289	0.211808	0.999583	13.002	23.694	-
AFA2_00931	K01356	repressor LexA [EC:3.4.21.88]	0.666341	7.64442	0.305705	0.999583	292.868	185.387	-
AFA2_00932	K01338	ATP-dependent Lon protease [EC:3.4.21.53]	-0.80255	10.3106	0.216731	0.999583	295.948	518.59	-
AFA2_00933	K03544	ATP-dependent Clp protease ATP-binding subunit ClpX	0.169456	9.01811	0.793176	0.999583	316.945	283.13	-
AFA2_00934	K01358	ATP-dependent Clp protease, protease subunit [EC:3.4.21.92]	0.295664	9.81558	0.64733	0.999583	1197.24	979.916	-
AFA2_00935	K03545	trigger factor	0.0629084	10.9487	0.922359	0.999583	1214.73	1168.31	-
AFA2_00936	K07749	formyl-CoA transferase [EC:2.8.3.16]	-0.0763726	6.43414	0.906578	0.999583	54.318	57.538	-
AFA2_00938		porin	-0.186505	4.58114	0.779256	0.999583	16.655	19.043	-
AFA2_00939		aldehyde dehydrogenase	-0.761585	2.84959	0.287673	0.999583	2.644	4.511	-
AFA2_00940		phenol degradation protein	NA	NA	NA	NA	1.447	2.257	-
AFA2_00941		short-chain dehydrogenase	-0.720255	2.63815	0.321254	0.999583	4.787	7.937	-
AFA2_00942		DNA-binding protein	-0.0305959	3.98061	0.963871	0.999583	12.093	12.41	-
AFA2_00943	K22108	TetR/AcrR family transcriptional regulator, cholesterol catabolism regulator	0.146158	5.66836	0.823374	0.999583	49.508	44.945	-
AFA2_00944		alpha/beta hydrolase	0.613515	3.52955	0.374235	0.999583	8.462	5.553	-
AFA2_00945		glyoxalase	-0.467578	2.75579	0.514455	0.999583	4.846	6.738	-
AFA2_00946		AMP-dependent synthetase	-0.940827	2.83768	0.191212	0.999583	2.221	4.291	-
AFA2_00947	K07107	acyl-CoA thioester hydrolase [EC:3.1.2.-]	-1.30584	1.28213	0.130065	0.892314	1.945	4.876	-
AFA2_00948	K09461	anthraniloyl-CoA monooxygenase [EC:1.14.13.40]	-0.18192	3.26783	0.793451	0.999583	6.064	6.913	-
AFA2_00949	K08195	MFS transporter, AAHS family, 4-hydroxybenzoate transporter	-0.888786	2.86759	0.215451	0.999583	2.845	5.302	-
AFA2_00950	K09384	uncharacterized protein	-0.0566693	7.71801	0.930257	0.999583	74.33	77.667	-
AFA2_00951	K06222	2,5-diketo-D-gluconate reductase B [EC:1.1.1.346]	0.779314	1.66597	0.33297	0.999583	3.544	2.067	-
AFA2_00952	K19577	MFS transporter, DHA1 family, inner membrane transport protein	0.42323	1.56493	0.600564	0.999583	1.985	1.484	-
AFA2_00953		lysR family transcriptional regulator	-0.000429335	4.91755	0.999482	0.999583	26.04	26.168	-
AFA2_00954	K07240	chromate transporter	-0.573201	4.57	0.390627	0.999583	12.333	18.44	-
AFA2_00955		protein yciE	-0.260608	5.03461	0.693058	0.999583	44.649	53.743	-
AFA2_00956		hypothetical protein	0.369737	3.72875	0.588097	0.999583	40.389	31.392	-
AFA2_00957		phosphonate monoester hydrolase	-0.285579	4.57209	0.668002	0.999583	10.682	13.083	-
AFA2_00958	K07795	putative tricarboxylic transport membrane protein	-0.0487985	4.1173	0.942175	0.999583	13.518	14.049	-
AFA2_00959		DNA-binding protein	-0.335176	4.25475	0.617419	0.999583	25.108	31.83	-
AFA2_00960	K14581	naphthalene 1,2-dioxygenase ferredoxin reductase component [EC:1.18.1.7]	-0.436458	5.14948	0.508415	0.999583	23.545	32.016	-
AFA2_00961		GNAT family N-acetyltransferase	-0.586158	4.33443	0.382644	0.999583	20.688	31.214	-
AFA2_00962	K02014	iron complex outermembrane recepter protein	-1.60772	4.36538	0.0194329	0.309861	3.516	10.778	-
AFA2_00963	K02016	iron complex transport system substrate-binding protein	-0.941569	3.45257	0.176201	0.999583	5.727	11.064	-
AFA2_00964	K02013	iron complex transport system ATP-binding protein [EC:7.2.2.-]	-0.475149	2.72273	0.508664	0.999583	5.354	7.484	-
AFA2_00965	K02015	iron complex transport system permease protein	-0.248625	2.67534	0.729793	0.999583	4.658	5.563	-
AFA2_00966	K02015	iron complex transport system permease protein	-0.0345466	2.70495	0.961622	0.999583	5.126	5.275	-
AFA2_00967		ABC transporter ATP-binding protein	-0.402662	4.98504	0.54267	0.999583	12.061	16.021	-
AFA2_00968		ABC transporter ATP-binding protein	0.579082	4.56421	0.386207	0.999583	12.334	8.292	-
AFA2_00969	K03777	D-lactate dehydrogenase (quinone) [EC:1.1.5.12]	0.652529	5.56413	0.321718	0.999583	26.308	16.811	-
AFA2_00970	K00101	L-lactate dehydrogenase (cytochrome) [EC:1.1.2.3]	0.506623	4.97559	0.444443	0.999583	25.293	17.882	-
AFA2_00971	K05799	GntR family transcriptional regulator, transcriptional repressor for pyruvate dehydrogenase complex	0.674734	4.45951	0.314511	0.999583	26.958	16.959	-
AFA2_00972	K00427	L-lactate permease	1.27849	5.49105	0.0555084	0.594236	29.893	12.375	-
AFA2_00973		tetR family transcriptional regulator	-0.00625831	7.26167	0.992298	0.999583	118.509	119.577	-
AFA2_00974		hypothetical protein	-1.37914	4.92921	0.0408901	0.480672	30.817	80.588	-
AFA2_00975		gntR family transcriptional regulator	-0.861966	4.67432	0.197817	0.999583	20.046	36.62	-
AFA2_00976	K03719	Lrp/AsnC family transcriptional regulator, leucine-responsive regulatory protein	-0.485789	4.48599	0.467231	0.999583	31.453	44.263	-
AFA2_00977	K01556	kynureninase [EC:3.7.1.3]	-0.158612	6.70004	0.807208	0.999583	61.768	69.268	-
AFA2_00978		amino acid permease	-0.242471	4.87006	0.714143	0.999583	15.254	18.132	-
AFA2_00979		hypothetical protein	-3.7735	1.32523	0.000315775	0.0151053	0.212	3.085	down
AFA2_00980	K18294	TetR/AcrR family transcriptional regulator, mexCD-oprJ operon repressor	-0.301182	5.51752	0.646279	0.999583	58.577	72.518	-
AFA2_00981		peroxiredoxin	0.388025	6.92298	0.550652	0.999583	196.041	150.499	-
AFA2_00982	K07793	putative tricarboxylic transport membrane protein	-0.365168	7.37842	0.573633	0.999583	77.262	99.981	-
AFA2_00983	K07794	putative tricarboxylic transport membrane protein	-0.692468	6.60516	0.289164	0.999583	123.468	200.476	-
AFA2_00984	K07795	putative tricarboxylic transport membrane protein	-0.295482	8.20675	0.648085	0.999583	217.73	268.465	-
AFA2_00985	K02444	DeoR family transcriptional regulator, glycerol-3-phosphate regulon repressor	0.0397526	2.40451	0.956852	0.999583	5.174	5.056	-
AFA2_00986	K10822	nonpolar-amino-acid-transporting ATPase [EC:7.4.2.2]	NA	NA	NA	NA	1.03	0.866	-
AFA2_00987	K02027	multiple sugar transport system substrate-binding protein	0.698517	2.11896	0.359193	0.999583	3.113	1.923	-
AFA2_00988		glycerol-3-phosphate ABC transporter permease	NA	NA	NA	NA	1.727	1.004	-
AFA2_00989		ABC transporter permease	NA	NA	NA	NA	2.028	1.592	-
AFA2_00990	K03651	3',5'-cyclic-AMP phosphodiesterase [EC:3.1.4.53]	0.220544	3.07585	0.75352	0.999583	8.513	7.337	-
AFA2_00991	K02014	iron complex outermembrane recepter protein	-0.494055	5.26648	0.453648	0.999583	10.463	14.807	-
AFA2_00992	K07165	transmembrane sensor	0.0900203	5.35814	0.891012	0.999583	33.241	31.375	-
AFA2_00993	K03088	RNA polymerase sigma-70 factor, ECF subfamily	0.170057	4.17393	0.800228	0.999583	29.223	26.091	-
AFA2_00994		membrane protein	-0.09097	7.32088	0.888398	0.999583	172.162	184.221	-
AFA2_00995		peptidyl-prolyl cis-trans isomerase	-0.119562	8.96996	0.853221	0.999583	1343.53	1466.4	-
AFA2_00996		hypothetical protein	-0.173367	3.91266	0.79791	0.999583	40.978	46.432	-
AFA2_00997	K09768	uncharacterized protein	-0.0340294	3.32607	0.960819	0.999583	16.405	16.875	-
AFA2_00998	K16904	dCTP diphosphatase [EC:3.6.1.12]	0.0407607	5.03852	0.950741	0.999583	69.446	67.824	-
AFA2_00999		phosphohydrolase	-0.174696	3.79045	0.79721	0.999583	15.622	17.718	-
AFA2_01000	K07795	putative tricarboxylic transport membrane protein	-0.488601	2.41514	0.50678	0.999583	3.39	4.785	-
AFA2_01001		mandelate racemase	NA	NA	NA	NA	1.283	1.936	-
AFA2_01002	K04762	ribosome-associated heat shock protein Hsp15	0.621257	5.02544	0.348712	0.999583	80.916	52.834	-
AFA2_01003	K08166	MFS transporter, DHA2 family, methylenomycin A resistance protein	-0.500764	1.81871	0.52147	0.999583	1.443	2.056	-
AFA2_01004		transcriptional regulator	0.196202	5.39886	0.765181	0.999583	57.921	50.788	-
AFA2_01005		cytochrome C	-2.95233	6.62672	2.6556e-05	0.00235063	13.531	105.291	down
AFA2_01006		amidase	-0.277207	3.32896	0.689188	0.999583	5.912	7.2	-
AFA2_01007	K07795	putative tricarboxylic transport membrane protein	-0.0759983	3.05625	0.913835	0.999583	6.198	6.564	-
AFA2_01008		lysR family transcriptional regulator	0.108763	4.77943	0.86965	0.999583	24.859	23.16	-
AFA2_01009		araC family transcriptional regulator	0.371396	3.93556	0.583749	0.999583	15.596	12.108	-
AFA2_01010		carboxymuconolactone decarboxylase	2.10471	6.75091	0.00190908	0.0604527	253.022	59.079	-
AFA2_01011		monooxygenase	0.489113	6.59642	0.453031	0.999583	284.742	203.798	-
AFA2_01012		multidrug DMT transporter permease	1.3956	6.23788	0.0357986	0.440172	97.035	37.043	-
AFA2_01013	K04079	molecular chaperone HtpG	-1.0788	8.86941	0.0988588	0.774025	124.35	263.892	-
AFA2_01014		tonB-dependent receptor	0.614141	4.94673	0.354831	0.999583	107.849	70.768	-
AFA2_01015	K02014	iron complex outermembrane recepter protein	0.2895	4.9101	0.661818	0.999583	15.421	12.674	-
AFA2_01016	K07336	PKHD-type hydroxylase [EC:1.14.11.-]	-0.0116443	4.68754	0.986004	0.999583	29.371	29.747	-
AFA2_01017		alpha-hydroxy-acid oxidizing enzyme	0.031441	4.87052	0.962096	0.999583	20.736	20.383	-
AFA2_01018	K01447	N-acetylmuramoyl-L-alanine amidase [EC:3.5.1.28]	-0.103274	5.68393	0.874638	0.999583	61.984	66.895	-
AFA2_01019		exported protein	0.0701473	6.14662	0.914325	0.999583	226.131	216.397	-
AFA2_01020		membrane protein	0.544295	7.75208	0.401944	0.999583	236.412	162.862	-
AFA2_01021	K03106	signal recognition particle subunit SRP54 [EC:3.6.5.4]	0.208251	8.68019	0.74742	0.999583	243.202	211.49	-
AFA2_01022		peptidase M23	-0.0786112	10.0804	0.903097	0.999583	1870.28	1984.2	-
AFA2_01023	K03154	thiamine biosynthesis protein ThiS	-0.0995138	5.55227	0.879329	0.999583	176.625	190.123	-
AFA2_01024	K01259	proline iminopeptidase [EC:3.4.11.5]	0.0105315	6.44027	0.987087	0.999583	72.253	72.061	-
AFA2_01025	K03439	tRNA (guanine-N7-)-methyltransferase [EC:2.1.1.33]	-0.345108	6.43048	0.596333	0.999583	61.822	78.899	-
AFA2_01027		DNA-binding protein	-0.00400438	4.48369	0.995207	0.999583	41.982	42.294	-
AFA2_01028	K07154	serine/threonine-protein kinase HipA [EC:2.7.11.1]	-0.143911	5.91591	0.825642	0.999583	36.69	40.728	-
AFA2_01029		hypothetical protein	-0.190226	5.61784	0.771558	0.999583	34.641	39.709	-
AFA2_01030		isochorismatase	NA	NA	NA	NA	2.15	1.206	-
AFA2_01031	K14063	AraC family transcriptional regulator, positive regulator of tynA and feaB	-0.562417	6.30276	0.389356	0.999583	52.837	78.397	-
AFA2_01032		membrane protein	-0.297965	3.86348	0.660595	0.999583	24.541	30.32	-
AFA2_01033	K07729	putative transcriptional regulator	-0.2278	3.03965	0.746019	0.999583	28.213	33.205	-
AFA2_01034		short-chain dehydrogenase	0.103998	2.41355	0.887389	0.999583	5.301	4.954	-
AFA2_01035	K18900	LysR family transcriptional regulator, regulator for bpeEF and oprC	-0.300056	5.08371	0.649334	0.999583	26.403	32.662	-
AFA2_01036	K07300	Ca2+:H+ antiporter	1.27973	5.37665	0.0556458	0.594236	40.389	16.705	-
AFA2_01037		DNA-binding response regulator	-0.405396	7.15958	0.532597	0.999583	104.105	138.528	-
AFA2_01038		2-hydroxychromene-2-carboxylate isomerase	3.43479	9.51427	1.36192e-06	0.000237791	1732.85	160.968	up*
AFA2_01039	K08172	MHS family, shikimate and dehydroshikimate transport protein	3.58515	10.3428	5.39912e-07	0.000125692	1422.39	119.057	up*
AFA2_01040		pyruvic oxime dioxygenase POD	4.28867	11.2411	6.54036e-09	2.85487e-06	4620.38	237.487	up*
AFA2_01041		hypothetical protein	4.68582	7.58095	7.75569e-10	5.41657e-07	1611.93	62.839	up*
AFA2_01042	K22479	N-acetyltransferase	3.03916	9.36356	1.36074e-05	0.00131992	656.635	80.243	up
AFA2_01043		hypothetical protein	0.460908	8.70985	0.476732	0.999583	326.714	238.467	-
AFA2_01044		tRNA-specific adenosine deaminase	-0.301279	5.00327	0.648406	0.999583	47.367	58.646	-
AFA2_01045	K14977	(S)-ureidoglycine aminohydrolase [EC:3.5.3.26]	-0.224685	6.5784	0.729807	0.999583	82.788	97.193	-
AFA2_01046		lysR family transcriptional regulator	0.0234632	5.49276	0.971462	0.999583	39.378	38.923	-
AFA2_01047	K13283	ferrous-iron efflux pump FieF	0.295086	5.72876	0.652297	0.999583	51.077	41.819	-
AFA2_01048	K01874	methionyl-tRNA synthetase [EC:6.1.1.10]	-0.400606	8.28933	0.536285	0.999583	102.656	136.144	-
AFA2_01049		exported protein	0.65789	8.58659	0.310931	0.999583	1437.36	915.219	-
AFA2_01050	K03593	ATP-binding protein involved in chromosome partitioning	0.228767	9.02535	0.723432	0.999583	408.112	349.885	-
AFA2_01051	K07278	translocation and assembly module TamA	0.0663142	7.78747	0.918414	0.999583	100.057	96.006	-
AFA2_01052	K09800	translocation and assembly module TamB	0.111995	8.62084	0.862469	0.999583	77.674	72.206	-
AFA2_01053	K01494	dCTP deaminase [EC:3.5.4.13]	-0.151767	7.2826	0.814942	0.999583	205.88	229.784	-
AFA2_01054	K01584	arginine decarboxylase [EC:4.1.1.19]	-0.285914	8.33953	0.658658	0.999583	101.156	123.903	-
AFA2_01055		membrane protein	-0.289394	6.19045	0.6573	0.999583	41.974	51.539	-
AFA2_01056	K02437	glycine cleavage system H protein	-0.0976277	6.53038	0.880691	0.999583	187.215	201.256	-
AFA2_01057	K00287	dihydrofolate reductase [EC:1.5.1.3]	0.116742	5.92861	0.858152	0.999583	99.857	92.52	-
AFA2_01058	K00560	thymidylate synthase [EC:2.1.1.45]	0.021793	6.89787	0.973222	0.999583	118.001	116.772	-
AFA2_01059	K07397	putative redox protein	-0.39207	6.71723	0.546856	0.999583	169.204	223.085	-
AFA2_01060		membrane protein	1.98602	8.84263	0.00305764	0.0853487	348.884	88.473	-
AFA2_01061		cytochrome-c oxidase	1.55633	8.51571	0.0186937	0.300822	728.303	248.769	-
AFA2_01062		cbb3-type cytochrome C oxidase subunit III	1.23283	8.56023	0.0602834	0.615525	709.729	303.365	-
AFA2_01063	K07152	methionine sulfoxide reductase catalytic subunit [EC:1.8.-.-]	1.03086	7.2513	0.115745	0.846508	253.148	124.459	-
AFA2_01064		membrane protein	0.630833	6.98761	0.333044	0.999583	190.756	123.755	-
AFA2_01065	K06134	3-demethoxyubiquinol 3-hydroxylase [EC:1.14.99.60]	-0.071024	8.56816	0.91252	0.999583	436.09	460.226	-
AFA2_01066	K00873	pyruvate kinase [EC:2.7.1.40]	-0.00729782	9.42505	0.990985	0.999583	380.127	383.831	-
AFA2_01067	K11477	glc operon protein GlcG	-0.159945	7.80133	0.804897	0.999583	415.939	466.87	-
AFA2_01068	K11529	glc operon protein GlcG	0.0605589	6.67311	0.925763	0.999583	64.104	61.754	-
AFA2_01069	K00020	3-hydroxyisobutyrate dehydrogenase [EC:1.1.1.31]	-0.205641	5.67516	0.753499	0.999583	42.047	48.716	-
AFA2_01070	K01816	hydroxypyruvate isomerase [EC:5.3.1.22]	-0.303497	5.14604	0.645296	0.999583	31.418	38.958	-
AFA2_01071	K01608	tartronate-semialdehyde synthase [EC:4.1.1.47]	-0.301815	3.82507	0.656914	0.999583	5.519	6.837	-
AFA2_01072		lysR family transcriptional regulator	0.0412796	7.01869	0.949278	0.999583	112.729	110.058	-
AFA2_01073		nucleoside-binding outer membrane protein	NA	NA	NA	NA	0.585	0.73	-
AFA2_01074	K24206	uric acid transporter	-0.503427	4.36778	0.45254	0.999583	8.941	12.738	-
AFA2_01075	K01821	4-oxalocrotonate tautomerase [EC:5.3.2.6]	-0.594223	5.65237	0.365849	0.999583	168.964	256.305	-
AFA2_01076		class II aldolase	-0.64523	4.86224	0.331623	0.999583	22.365	35.152	-
AFA2_01077	K01483	ureidoglycolate lyase [EC:4.3.2.3]	-0.384782	6.0978	0.5558	0.999583	90.938	119.296	-
AFA2_01078	K13485	2-oxo-4-hydroxy-4-carboxy-5-ureidoimidazoline decarboxylase [EC:4.1.1.97]	-0.133875	5.58069	0.838128	0.999583	67.358	74.254	-
AFA2_01079		lysR family transcriptional regulator	0.226427	7.70483	0.726708	0.999583	185.127	158.97	-
AFA2_01080		glycosyl transferase	-0.112538	7.76744	0.862015	0.999583	146.591	159.221	-
AFA2_01081	K02474	UDP-N-acetyl-D-glucosamine/UDP-N-acetyl-D-galactosamine dehydrogenase [EC:1.1.1.136 1.1.1.-]	-0.0124741	8.49263	0.984607	0.999583	220.615	223.565	-
AFA2_01082	K02473	UDP-N-acetylglucosamine/UDP-N-acetylgalactosamine 4-epimerase [EC:5.1.3.7 5.1.3.-]	-0.0906417	8.22778	0.888559	0.999583	222.978	238.541	-
AFA2_01083		membrane protein	-0.190461	6.72005	0.769502	0.999583	56.859	65.187	-
AFA2_01084	K17249	GalNAc-alpha-(1->4)-GalNAc-alpha-(1->3)-diNAcBac-PP-undecaprenol alpha-1,4-N-acetyl-D-galactosaminyltransferase [EC:2.4.1.292]	-0.675518	6.3677	0.301681	0.999583	45.023	72.252	-
AFA2_01085	K17249	GalNAc-alpha-(1->4)-GalNAc-alpha-(1->3)-diNAcBac-PP-undecaprenol alpha-1,4-N-acetyl-D-galactosaminyltransferase [EC:2.4.1.292]	-0.238318	6.8498	0.713768	0.999583	73.808	87.472	-
AFA2_01086		glycosyl transferase family 1	-0.255416	8.23289	0.693107	0.999583	90.27	108.256	-
AFA2_01087	K15778	phosphomannomutase / phosphoglucomutase [EC:5.4.2.8 5.4.2.2]	0.0714671	8.31008	0.912011	0.999583	184.494	176.393	-
AFA2_01088		2-hydroxyacid dehydrogenase	-0.00396885	8.68324	0.995101	0.999583	228.47	230.164	-
AFA2_01089		phosphatidic acid phosphatase	0.151206	5.86887	0.817046	0.999583	70.228	63.532	-
AFA2_01090	K01555	fumarylacetoacetase [EC:3.7.1.2]	-0.418989	7.58775	0.518436	0.999583	97.768	131.327	-
AFA2_01091	K00451	homogentisate 1,2-dioxygenase [EC:1.13.11.5]	-0.596182	6.7865	0.360427	0.999583	52.983	80.472	-
AFA2_01092		small subunit of monooxygenase	-0.413487	3.58933	0.546714	0.999583	37.811	50.618	-
AFA2_01093	K05712	3-(3-hydroxy-phenyl)propionate hydroxylase [EC:1.14.13.127]	-1.16845	5.53718	0.0788634	0.702528	13.39	30.247	-
AFA2_01094	K05555	cyclase [EC:4.-.-.-]	-1.01843	5.77409	0.123386	0.873963	29.654	60.365	-
AFA2_01095	K10563	formamidopyrimidine-DNA glycosylase [EC:3.2.2.23 4.2.99.18]	-0.37251	6.56765	0.567276	0.999583	78.503	102.108	-
AFA2_01096		tetratricopeptide repeat-containing protein	0.381372	8.31291	0.55597	0.999583	159.08	122.693	-
AFA2_01097	K02494	outer membrane lipoprotein LolB	0.377518	6.79508	0.561686	0.999583	165.323	127.845	-
AFA2_01098	K00919	4-diphosphocytidyl-2-C-methyl-D-erythritol kinase [EC:2.7.1.148]	0.0747257	9.4435	0.907899	0.999583	599.678	572.054	-
AFA2_01100	K00948	ribose-phosphate pyrophosphokinase [EC:2.7.6.1]	0.0534611	8.79699	0.934075	0.999583	375.446	363.469	-
AFA2_01101	K02897	50S ribosomal protein L25	-0.625312	10.72	0.334544	0.999583	1743.71	2702.27	-
AFA2_01102	K01056	peptidyl-tRNA hydrolase, PTH1 family [EC:3.1.1.29]	-0.0407026	5.89354	0.95032	0.999583	77.03	79.603	-
AFA2_01103		CAAX amino terminal protease	0.00726739	5.15756	0.991196	0.999583	34.038	34.025	-
AFA2_01104	K06942	ribosome-binding ATPase	0.480302	7.85332	0.459129	0.999583	194.299	139.922	-
AFA2_01105		addiction module toxin RelE	-0.363363	4.18111	0.588957	0.999583	31.561	40.8	-
AFA2_01106	K07726	putative transcriptional regulator	-0.269629	4.40431	0.686596	0.999583	46.95	56.871	-
AFA2_01107		araC family transcriptional regulator	-0.208849	5.23289	0.75102	0.999583	34.205	39.72	-
AFA2_01108	K20036	(methylthio)acryloyl-CoA hydratase [EC:4.2.1.155]	NA	NA	NA	NA	2.069	0.995	-
AFA2_01109	K01953	asparagine synthase (glutamine-hydrolysing) [EC:6.3.5.4]	-0.784895	2.14662	0.3006	0.999583	1.254	2.177	-
AFA2_01110	K15268	O-acetylserine/cysteine efflux transporter	0.206477	2.07692	0.785365	0.999583	3.735	3.249	-
AFA2_01111		adenylyltransferase	0.399445	4.78794	0.547394	0.999583	31.536	24.016	-
AFA2_01112		ABC transporter ATP-binding protein	-0.153135	5.35379	0.815714	0.999583	18.61	20.791	-
AFA2_01113	K07396	putative protein-disulfide isomerase	0.0189079	6.32683	0.976836	0.999583	98.881	98.046	-
AFA2_01114	K12686	outer membrane lipase/esterase	0.490902	4.59594	0.461785	0.999583	12.22	8.734	-
AFA2_01115	K01673	carbonic anhydrase [EC:4.2.1.1]	0.940768	7.54195	0.150057	0.961367	296.362	155.098	-
AFA2_01116	K11921	LysR family transcriptional regulator, cyn operon transcriptional activator	-0.111285	5.40043	0.865418	0.999583	35.808	38.861	-
AFA2_01117	K01483	ureidoglycolate lyase [EC:4.3.2.3]	-0.433813	5.37456	0.509723	0.999583	51.467	69.854	-
AFA2_01118	K02193	heme exporter protein A [EC:7.6.2.5]	0.0538222	5.04152	0.934985	0.999583	42.211	40.854	-
AFA2_01119	K02194	heme exporter protein B	0.692423	2.77964	0.336531	0.999583	9.54	5.922	-
AFA2_01120	K02195	heme exporter protein C	0.577765	4.35954	0.389528	0.999583	26.079	17.548	-
AFA2_01121	K02196	heme exporter protein D	0.807564	3.4855	0.244892	0.999583	58.719	33.67	-
AFA2_01122	K02197	cytochrome c-type biogenesis protein CcmE	0.902464	4.64284	0.178629	0.999583	56.309	30.248	-
AFA2_01123	K02198	cytochrome c-type biogenesis protein CcmF	0.654409	5.82505	0.319053	0.999583	27.628	17.632	-
AFA2_01124	K02199	cytochrome c biogenesis protein CcmG, thiol:disulfide interchange protein DsbE	0.404135	3.13939	0.56442	0.999583	14.38	10.911	-
AFA2_01125	K02200	cytochrome c-type biogenesis protein CcmH	0.859266	2.80501	0.234164	0.999583	14.306	7.909	-
AFA2_01126	K02200	cytochrome c-type biogenesis protein CcmH	0.630198	4.33063	0.348685	0.999583	21.662	14.055	-
AFA2_01127	K06196	cytochrome c-type biogenesis protein	0.980885	4.42257	0.146509	0.945674	29.96	15.24	-
AFA2_01128		short-chain dehydrogenase	0.168858	4.12454	0.801872	0.999583	19.071	17.041	-
AFA2_01129	K10778	AraC family transcriptional regulator, regulatory protein of adaptative response / methylated-DNA-[protein]-cysteine methyltransferase [EC:2.1.1.63]	-1.00582	6.47691	0.125955	0.882326	43.715	88.206	-
AFA2_01130		heavy metal transporter	-0.737126	12.1238	0.255884	0.999583	13536.1	22667.6	-
AFA2_01131		C-lysozyme inhibitor	-0.186843	8.9498	0.772538	0.999583	832.312	951.804	-
AFA2_01132	K01999	branched-chain amino acid transport system substrate-binding protein	-1.47832	8.82481	0.025101	0.349214	161.36	451.7	-
AFA2_01133	K01997	branched-chain amino acid transport system permease protein	-1.49324	6.30099	0.0249481	0.348475	35.268	99.777	-
AFA2_01134	K01998	branched-chain amino acid transport system permease protein	-2.05756	6.04982	0.00248007	0.0733933	20.928	87.572	-
AFA2_01135	K01995	branched-chain amino acid transport system ATP-binding protein	-1.98658	6.53792	0.00327815	0.0895633	35.817	142.658	-
AFA2_01136	K01996	branched-chain amino acid transport system ATP-binding protein	-2.23239	6.73786	0.00104474	0.0388108	41.789	197.364	down
AFA2_01137	K00428	cytochrome c peroxidase [EC:1.11.1.5]	-2.63843	10.4729	0.000120419	0.00737728	309.531	1936.35	down*
AFA2_01138	K00058	D-3-phosphoglycerate dehydrogenase / 2-oxoglutarate reductase [EC:1.1.1.95 1.1.1.399]	1.7111	10.411	0.00993063	0.190844	1360.36	417.413	-
AFA2_01139	K13771	Rrf2 family transcriptional regulator, nitric oxide-sensitive transcriptional repressor	0.0680066	9.0605	0.916175	0.999583	950.925	911.355	-
AFA2_01140		preprotein translocase subunit TatC	0.232397	9.36862	0.71915	0.999583	1390.11	1188.78	-
AFA2_01141	K20534	polyisoprenyl-phosphate glycosyltransferase [EC:2.4.-.-]	-0.129929	7.85024	0.840934	0.999583	170.173	187.077	-
AFA2_01142		glycosyl transferase	0.379529	4.38017	0.570795	0.999583	10.947	8.452	-
AFA2_01143		sugar translocase	0.628843	4.33966	0.349602	0.999583	50.503	32.797	-
AFA2_01144	K03478	chitin disaccharide deacetylase [EC:3.5.1.105]	0.317507	7.46422	0.624469	0.999583	191.864	154.674	-
AFA2_01145	K24217	L-amino acid N-acyltransferase [EC:2.3.1.-]	0.372827	6.65035	0.56682	0.999583	149.287	115.82	-
AFA2_01146		oxidoreductase	-0.201081	7.34315	0.756475	0.999583	347.742	401.615	-
AFA2_01147		universal stress protein	-0.852302	11.1663	0.189809	0.999583	2796.66	5072.53	-
AFA2_01148	K00126	formate dehydrogenase subunit delta [EC:1.17.1.9]	0.869578	4.78574	0.193397	0.999583	110.275	60.608	-
AFA2_01149	K02379	FdhD protein	0.491341	6.21051	0.452068	0.999583	78.39	56.018	-
AFA2_01150	K00123	formate dehydrogenase major subunit [EC:1.17.1.9]	0.387428	7.18135	0.550859	0.999583	44.309	34.03	-
AFA2_01151	K00335	NADH-quinone oxidoreductase subunit F [EC:7.1.1.2]	0.481303	5.46244	0.46439	0.999583	25.641	18.45	-
AFA2_01152		formate dehydrogenase	0.933566	4.42362	0.166523	0.998097	43.16	22.688	-
AFA2_01153		lysR family transcriptional regulator	0.393528	6.90154	0.54507	0.999583	96.468	73.776	-
AFA2_01154	K03639	GTP 3',8-cyclase [EC:4.1.99.22]	-0.615655	6.31816	0.346318	0.999583	39.775	61.235	-
AFA2_01155	K03752	molybdopterin molybdotransferase [EC:2.10.1.1]	-0.497298	4.73371	0.454517	0.999583	28.12	39.888	-
AFA2_01156	K03750	molybdopterin molybdenumtransferase MoeA	-0.411414	6.89768	0.526979	0.999583	66.766	89.215	-
AFA2_01157	K03638	molybdopterin adenylyltransferase [EC:2.7.7.75]	0.221906	6.46881	0.733193	0.999583	141.158	121.592	-
AFA2_01158	K03635	molybdopterin synthase catalytic subunit [EC:2.8.1.12]	-0.233292	6.51605	0.719987	0.999583	137.792	162.735	-
AFA2_01159	K03636	molybdopterin synthase sulfur carrier subunit	-0.356525	5.77627	0.586104	0.999583	146.142	187.998	-
AFA2_01160	K03637	cyclic pyranopterin monophosphate synthase [EC:4.6.1.17]	-0.196838	6.9703	0.761762	0.999583	182.413	210.055	-
AFA2_01161	K11712	two-component system, LuxR family, response regulator DctR	0.109291	5.20386	0.868145	0.999583	46.819	43.603	-
AFA2_01162	K11711	two-component system, LuxR family, sensor histidine kinase DctS [EC:2.7.13.3]	-0.0289985	6.22966	0.964503	0.999583	29.606	30.347	-
AFA2_01163	K11688	glycerate 2-kinase [EC:2.7.1.165]	-2.08041	8.50536	0.00199312	0.0621428	111.306	472.983	-
AFA2_01164	K11689	C4-dicarboxylate-binding protein DctP	-2.78563	4.66695	0.000106858	0.00691018	7.885	54.761	down
AFA2_01165	K11690	C4-dicarboxylate transporter, DctM subunit	-2.16303	6.39923	0.00148549	0.0494032	18.264	82.218	down
AFA2_01166	K24138	glutaredoxin/glutathione-dependent peroxiredoxin [EC:1.11.1.25 1.11.1.27]	0.122561	9.69294	0.849497	0.999583	1333.78	1230.85	-
AFA2_01167		MFS transporter	0.260066	7.43415	0.688371	0.999583	98.336	82.495	-
AFA2_01168	K07335	basic membrane protein A and related proteins	-0.45228	7.88736	0.485571	0.999583	154.418	212.263	-
AFA2_01169		membrane protein	0.583495	9.64218	0.367879	0.999583	886.902	594.615	-
AFA2_01170	K01012	biotin synthase [EC:2.8.1.6]	0.0752286	10.2216	0.907241	0.999583	949.853	905.783	-
AFA2_01171	K07107	acyl-CoA thioester hydrolase [EC:3.1.2.-]	-0.236995	4.41907	0.722718	0.999583	36.104	42.754	-
AFA2_01172		hypothetical protein	0.236132	7.08655	0.716027	0.999583	239.502	204.282	-
AFA2_01173		multidrug transporter	-0.846665	5.96493	0.197994	0.999583	11.442	20.676	-
AFA2_01174		secretion protein HlyD	-0.981516	4.77445	0.142727	0.931594	13.223	26.244	-
AFA2_01175		transcriptional regulator	-1.04765	4.14448	0.123768	0.874891	14.619	30.386	-
AFA2_01176		his-Xaa-Ser system radical SAM maturase HxsB	0.0281687	6.47048	0.965466	0.999583	48.269	47.556	-
AFA2_01177		his-Xaa-Ser system radical SAM maturase HxsC	-0.258234	5.55058	0.693776	0.999583	29.576	35.54	-
AFA2_01178		peptidoglycan-binding protein	-0.522343	4.02027	0.44014	0.999583	16.529	23.862	-
AFA2_01185	K21023	diguanylate cyclase [EC:2.7.7.65]	0.297623	9.02556	0.645358	0.999583	156.799	128.163	-
AFA2_01186	K03820	apolipoprotein N-acyltransferase [EC:2.3.1.269]	0.475252	7.24734	0.464607	0.999583	85.864	62.05	-
AFA2_01187	K06189	magnesium and cobalt transporter	0.428473	8.29161	0.508431	0.999583	321.171	239.75	-
AFA2_01188	K07042	rRNA maturation RNase YbeY	0.534664	5.04473	0.41929	0.999583	63.955	44.345	-
AFA2_01189	K06217	phosphate starvation-inducible protein PhoH and related proteins	0.286736	6.69142	0.659326	0.999583	89.674	73.849	-
AFA2_01190	K06168	tRNA-2-methylthio-N6-dimethylallyladenosine synthase [EC:2.8.4.3]	0.0673924	6.86622	0.91734	0.999583	67.032	64.269	-
AFA2_01191		hypothetical protein	0.0829878	3.65507	0.903321	0.999583	44.921	42.603	-
AFA2_01192	K01265	methionyl aminopeptidase [EC:3.4.11.18]	0.290262	5.64832	0.657862	0.999583	56.317	46.264	-
AFA2_01193	K03074	preprotein translocase subunit SecF	0.175982	7.87777	0.785769	0.999583	209.309	186.132	-
AFA2_01194	K03072	preprotein translocase subunit SecD	0.0782851	8.66406	0.903607	0.999583	175.399	166.907	-
AFA2_01195	K03210	preprotein translocase subunit YajC	0.302081	8.31423	0.640735	0.999583	809.787	659.848	-
AFA2_01196	K00773	queuine tRNA-ribosyltransferase [EC:2.4.2.29]	-0.340401	6.94752	0.600401	0.999583	75.379	95.885	-
AFA2_01197	K07568	S-adenosylmethionine:tRNA ribosyltransferase-isomerase [EC:2.4.99.17]	-0.481057	6.38471	0.460948	0.999583	47.34	66.388	-
AFA2_01198	K07259	serine-type D-Ala-D-Ala carboxypeptidase/endopeptidase (penicillin-binding protein 4) [EC:3.4.16.4 3.4.21.-]	0.0371802	7.56051	0.954227	0.999583	103.902	101.729	-
AFA2_01199	K00761	uracil phosphoribosyltransferase [EC:2.4.2.9]	0.0249829	7.60366	0.96923	0.999583	237.306	234.316	-
AFA2_01200		membrane protein	0.248521	9.02679	0.700684	0.999583	622.663	526.565	-
AFA2_01201	K05594	ElaB protein	0.439259	10.6704	0.497016	0.999583	4651.51	3446.48	-
AFA2_01202		membrane protein	0.181964	8.67207	0.778388	0.999583	876.158	775.92	-
AFA2_01203		hypothetical protein	0.143728	7.96655	0.824269	0.999583	530.349	482.288	-
AFA2_01204	K03566	LysR family transcriptional regulator, glycine cleavage system transcriptional activator	0.554627	6.51129	0.395401	0.999583	97.05	66.376	-
AFA2_01205		(2Fe-2S)-binding protein	-0.330317	2.04742	0.663902	0.999583	2.188	2.767	-
AFA2_01206		ferredoxin	-0.581715	1.54369	0.472693	0.999583	1.711	2.58	-
AFA2_01207		NAD-dependent dehydratase	0.408195	2.52597	0.576093	0.999583	5.614	4.246	-
AFA2_01208		NAD-dependent dehydratase	0.151022	2.19035	0.840286	0.999583	5.745	5.195	-
AFA2_01209		alcohol dehydrogenase	0.290217	3.11275	0.679032	0.999583	6.201	5.093	-
AFA2_01210		amidase	0.308182	3.41876	0.655573	0.999583	6.911	5.606	-
AFA2_01211		hypothetical protein	-1.02314	6.0133	0.120903	0.861622	76.897	157.043	-
AFA2_01212	K03762	MFS transporter, MHS family, proline/betaine transporter	0.112687	5.67248	0.863347	0.999583	30.103	27.97	-
AFA2_01213		lysR family transcriptional regulator	-0.0571439	4.80649	0.931246	0.999583	23.158	24.206	-
AFA2_01214	K01759	lactoylglutathione lyase [EC:4.4.1.5]	-0.138078	3.47944	0.84094	0.999583	17.192	19.01	-
AFA2_01215	K03182	4-hydroxy-3-polyprenylbenzoate decarboxylase [EC:4.1.1.98]	-0.0699072	7.53352	0.914065	0.999583	88.36	93.179	-
AFA2_01216		lytic transglycosylase	0.11045	6.25495	0.865395	0.999583	74.148	69.001	-
AFA2_01217		aminotransferase	-0.0229195	6.88178	0.97184	0.999583	79.269	80.912	-
AFA2_01218		FAD-binding protein	-0.0727708	7.12623	0.910676	0.999583	119.077	125.821	-
AFA2_01219	K00029	malate dehydrogenase (oxaloacetate-decarboxylating)(NADP+) [EC:1.1.1.40]	-0.147878	7.88402	0.819311	0.999583	76.924	85.623	-
AFA2_01220	K07001	NTE family protein	0.215541	7.07266	0.739839	0.999583	95.086	82.27	-
AFA2_01221		barstar family protein 2	0.294529	7.74634	0.649463	0.999583	398.084	326.076	-
AFA2_01222	K09761	16S rRNA (uracil1498-N3)-methyltransferase [EC:2.1.1.193]	-0.267331	4.89505	0.686234	0.999583	28.922	34.976	-
AFA2_01223	K00615	transketolase [EC:2.2.1.1]	0.200161	9.59002	0.756707	0.999583	317.53	277.679	-
AFA2_01224	K00134	glyceraldehyde 3-phosphate dehydrogenase [EC:1.2.1.12]	0.29483	9.17479	0.648409	0.999583	495.022	405.399	-
AFA2_01225	K00927	phosphoglycerate kinase [EC:2.7.2.3]	0.188841	7.31812	0.770885	0.999583	112.36	99.031	-
AFA2_01226		epimerase	0.233941	6.60145	0.719136	0.999583	97.882	83.614	-
AFA2_01227		aldehyde dehydrogenase	-0.126864	8.19453	0.844532	0.999583	152.921	167.754	-
AFA2_01228	K00059	3-oxoacyl-[acyl-carrier protein] reductase [EC:1.1.1.100]	-1.37791	6.44734	0.0377351	0.455955	50.228	131.177	-
AFA2_01229	K03831	molybdopterin adenylyltransferase [EC:2.7.7.75]	0.330776	7.72416	0.609844	0.999583	294.482	235.229	-
AFA2_01230	K01624	fructose-bisphosphate aldolase, class II [EC:4.1.2.13]	-0.500128	8.71519	0.440199	0.999583	257.636	366.085	-
AFA2_01231	K01923	phosphoribosylaminoimidazole-succinocarboxamide synthase [EC:6.3.2.6]	-0.00411967	8.14653	0.994919	0.999583	252.75	254.651	-
AFA2_01232	K01588	5-(carboxyamino)imidazole ribonucleotide mutase [EC:5.4.99.18]	-0.424392	5.20682	0.519828	0.999583	48.098	64.859	-
AFA2_01233	K01589	5-(carboxyamino)imidazole ribonucleotide synthase [EC:6.3.4.18]	-0.306306	6.36158	0.638317	0.999583	48.762	60.579	-
AFA2_01234	K07566	L-threonylcarbamoyladenylate synthase [EC:2.7.7.87]	-0.204856	5.76416	0.754206	0.999583	38.601	44.699	-
AFA2_01235		alpha/beta hydrolase	-0.00344396	6.86578	0.995768	0.999583	110.267	111.044	-
AFA2_01236		acyl dehydratase	0.218673	5.91719	0.737916	0.999583	114.098	98.501	-
AFA2_01237	K00252	glutaryl-CoA dehydrogenase [EC:1.3.8.6]	-1.77204	7.33727	0.00798667	0.168009	48.299	165.755	-
AFA2_01238	K03566	LysR family transcriptional regulator, glycine cleavage system transcriptional activator	-0.16937	4.3621	0.800027	0.999583	17.057	19.273	-
AFA2_01239	K00681	gamma-glutamyltranspeptidase / glutathione hydrolase [EC:2.3.2.2 3.4.19.13]	-0.346004	6.32424	0.595622	0.999583	31.756	40.553	-
AFA2_01240	K01433	formyltetrahydrofolate deformylase [EC:3.5.1.10]	0.0316556	6.56338	0.961175	0.999583	88.531	87.012	-
AFA2_01241	K00109	2-hydroxyglutarate dehydrogenase [EC:1.1.99.2]	-0.468738	6.14278	0.473168	0.999583	41.718	58.006	-
AFA2_01242		flavin reductase	-0.460876	7.20684	0.478186	0.999583	190.765	263.797	-
AFA2_01243	K00275	pyridoxamine 5'-phosphate oxidase [EC:1.4.3.5]	-0.343809	8.6611	0.595231	0.999583	444.222	566.39	-
AFA2_01244	K07232	glutathione-specific gamma-glutamylcyclotransferase [EC:4.3.2.7]	-0.372185	9.23193	0.565056	0.999583	614.865	799.533	-
AFA2_01245	K22132	tRNA threonylcarbamoyladenosine dehydratase	0.0372632	5.4997	0.954689	0.999583	44.82	43.879	-
AFA2_01246		aminobenzoate synthetase	-0.924704	3.91207	0.176174	0.999583	12.342	23.559	-
AFA2_01247		aminodeoxychorismate synthase	-0.825602	5.17173	0.213221	0.999583	18.278	32.555	-
AFA2_01248	K03701	excinuclease ABC subunit A	-0.387892	8.46859	0.549147	0.999583	42.429	55.776	-
AFA2_01249		exported protein	-0.269159	6.98103	0.678558	0.999583	698.839	846.114	-
AFA2_01250		glycosyl transferase	0.485502	7.50157	0.454713	0.999583	180.144	129.261	-
AFA2_01251		ortholog of Bordetella pertussis	-0.468379	6.09974	0.473646	0.999583	90.198	125.385	-
AFA2_01252	K06020	energy-dependent translational throttle protein EttA	0.144241	8.28754	0.823549	0.999583	154.411	140.368	-
AFA2_01253		isochorismatase	0.221648	6.81227	0.733034	0.999583	177.216	152.68	-
AFA2_01254	K04062	osmotically inducible lipoprotein OsmB	0.00300629	7.41975	0.996298	0.999583	591.844	593.358	-
AFA2_01255	K00499	choline monooxygenase [EC:1.14.15.7]	0.298133	6.8267	0.646499	0.999583	85.701	70.022	-
AFA2_01256	K03608	cell division topological specificity factor	0.39413	7.01446	0.544267	0.999583	414.079	316.544	-
AFA2_01257	K03609	septum site-determining protein MinD	0.389857	9.0044	0.546878	0.999583	562.681	431.433	-
AFA2_01258	K03610	septum site-determining protein MinC	0.166462	7.06787	0.797564	0.999583	144.816	129.632	-
AFA2_01259	K01886	glutaminyl-tRNA synthetase [EC:6.1.1.18]	0.0423776	8.89446	0.947714	0.999583	216.487	211.197	-
AFA2_01260	K00425	cytochrome bd ubiquinol oxidase subunit I [EC:7.1.1.7]	-0.657273	5.97615	0.316167	0.999583	28.599	45.319	-
AFA2_01261	K00426	cytochrome bd ubiquinol oxidase subunit II [EC:7.1.1.7]	0.139183	5.82102	0.831429	0.999583	44.267	40.381	-
AFA2_01262	K03281	chloride channel protein, CIC family	0.189852	6.24827	0.770836	0.999583	35.89	31.61	-
AFA2_01263		fimbrial protein	0.277101	6.33673	0.67069	0.999583	61.195	50.733	-
AFA2_01264	K03654	ATP-dependent DNA helicase RecQ [EC:3.6.4.12]	-0.133096	6.98896	0.837532	0.999583	52.182	57.492	-
AFA2_01265	K00525	ribonucleoside-diphosphate reductase alpha chain [EC:1.17.4.1]	-0.747763	10.8107	0.249281	0.999583	463.72	782.296	-
AFA2_01266	K00526	ribonucleoside-diphosphate reductase beta chain [EC:1.17.4.1]	-0.13151	9.92715	0.838635	0.999583	644.36	709.139	-
AFA2_01267	K11107	ferredoxin	0.0503711	6.53333	0.938269	0.999583	239.743	232.591	-
AFA2_01268	K15738	ABC transport system ATP-binding/permease protein	-0.244059	8.80005	0.705863	0.999583	177.224	210.867	-
AFA2_01269	K03925	MraZ protein	0.723766	8.5321	0.265435	0.999583	946.287	575.638	-
AFA2_01270	K03438	16S rRNA (cytosine1402-N4)-methyltransferase [EC:2.1.1.199]	0.481529	9.85027	0.456879	0.999583	791.849	569.769	-
AFA2_01271	K03586	cell division protein FtsL	0.533096	6.56321	0.41375	0.999583	290.127	201.415	-
AFA2_01272	K03587	cell division protein FtsI (penicillin-binding protein 3) [EC:3.4.16.4]	0.631649	8.78257	0.330339	0.999583	242.437	157.203	-
AFA2_01273	K01928	UDP-N-acetylmuramoyl-L-alanyl-D-glutamate--2,6-diaminopimelate ligase [EC:6.3.2.13]	0.338088	9.66916	0.601025	0.999583	257.999	205.047	-
AFA2_01274	K01000	phospho-N-acetylmuramoyl-pentapeptide-transferase [EC:2.7.8.13]	0.505867	8.44752	0.435183	0.999583	275.209	194.709	-
AFA2_01275	K01925	UDP-N-acetylmuramoylalanine--D-glutamate ligase [EC:6.3.2.9]	0.492634	8.64155	0.447106	0.999583	240.479	171.706	-
AFA2_01276	K03588	cell division protein FtsW	0.738063	8.12646	0.256532	0.999583	230.533	138.852	-
AFA2_01277	K02563	UDP-N-acetylglucosamine--N-acetylmuramyl-(pentapeptide) pyrophosphoryl-undecaprenol N-acetylglucosamine transferase [EC:2.4.1.227]	0.328562	8.25041	0.611846	0.999583	248.721	198.982	-
AFA2_01278	K01924	UDP-N-acetylmuramate--alanine ligase [EC:6.3.2.8]	0.243044	9.04222	0.706961	0.999583	320.161	271.779	-
AFA2_01279	K01921	D-alanine-D-alanine ligase [EC:6.3.2.4]	-0.0242401	8.7212	0.970083	0.999583	346.803	354.319	-
AFA2_01280	K03589	cell division protein FtsQ	0.388519	8.02109	0.548826	0.999583	292.948	224.822	-
AFA2_01281	K03590	cell division protein FtsA	0.290165	9.00384	0.65365	0.999583	362.825	298.098	-
AFA2_01282	K03531	cell division protein FtsZ	-0.378565	10.315	0.558167	0.999583	748.423	977.512	-
AFA2_01283	K02535	UDP-3-O-[3-hydroxymyristoyl] N-acetylglucosamine deacetylase [EC:3.5.1.108]	0.536236	9.81752	0.407643	0.999583	911.369	631.367	-
AFA2_01284		hypothetical protein	0.327915	5.93232	0.616013	0.999583	110.431	88.381	-
AFA2_01285	K19304	murein DD-endopeptidase [EC:3.4.24.-]	-0.0297683	7.75223	0.963327	0.999583	180.117	184.727	-
AFA2_01286	K03070	preprotein translocase subunit SecA [EC:7.4.2.8]	-0.0541912	10.4219	0.933101	0.999583	389.22	405.997	-
AFA2_01287		6-phosphogluconate dehydrogenase	-0.553216	4.42092	0.408789	0.999583	15.107	22.278	-
AFA2_01288	K06213	magnesium transporter	-0.120625	7.09417	0.852508	0.999583	69.52	75.935	-
AFA2_01289	K10806	acyl-CoA thioesterase YciA [EC:3.1.2.-]	-0.19838	6.6063	0.760347	0.999583	177.476	204.589	-
AFA2_01290	K01451	hippurate hydrolase [EC:3.5.1.32]	0.146272	7.96428	0.821213	0.999583	172.237	156.353	-
AFA2_01291	K01897	long-chain acyl-CoA synthetase [EC:6.2.1.3]	0.501727	9.03096	0.438598	0.999583	284.623	201.95	-
AFA2_01292	K01092	myo-inositol-1(or 4)-monophosphatase [EC:3.1.3.25]	0.225042	7.37699	0.728551	0.999583	163.238	140.309	-
AFA2_01293	K15461	tRNA 5-methylaminomethyl-2-thiouridine biosynthesis bifunctional protein [EC:2.1.1.61 1.5.-.-]	-0.0794165	6.76526	0.902704	0.999583	44.586	47.329	-
AFA2_01294		glycosyl hydrolase	-0.178994	9.7299	0.781707	0.999583	288.337	327.943	-
AFA2_01296	K02071	D-methionine transport system ATP-binding protein	-1.51035	8.6064	0.0222727	0.33614	157.878	451.882	-
AFA2_01297	K02072	D-methionine transport system permease protein	-1.41613	7.61274	0.0320224	0.412628	127.324	341.404	-
AFA2_01298	K02073	D-methionine transport system substrate-binding protein	-1.07882	9.8976	0.0985656	0.774025	610.19	1294.92	-
AFA2_01299	K02030	polar amino acid transport system substrate-binding protein	-0.0593443	11.2214	0.92674	0.999583	2429.76	2543.56	-
AFA2_01300		glutamine ABC transporter permease	-0.277924	7.38788	0.66827	0.999583	152.812	186.142	-
AFA2_01301	K02028	polar amino acid transport system ATP-binding protein [EC:7.4.2.1]	-0.720474	7.35097	0.268802	0.999583	133.173	220.466	-
AFA2_01302		membrane protein	0.104059	8.27872	0.872189	0.999583	358.061	334.691	-
AFA2_01303	K00992	N-acetyl-alpha-D-muramate 1-phosphate uridylyltransferase [EC:2.7.7.99]	-0.012853	6.07706	0.98428	0.999583	74.217	75.229	-
AFA2_01304	K07102	N-acetylmuramate 1-kinase [EC:2.7.1.221]	-0.0203525	7.44837	0.974942	0.999583	130.407	132.875	-
AFA2_01305	K04744	LPS-assembly protein	0.0338101	8.39391	0.9583	0.999583	112.291	110.2	-
AFA2_01306	K03771	peptidyl-prolyl cis-trans isomerase SurA [EC:5.2.1.8]	0.163701	8.75171	0.800101	0.999583	248.765	223.112	-
AFA2_01307	K02528	16S rRNA (adenine1518-N6/adenine1519-N6)-dimethyltransferase [EC:2.1.1.182]	-0.0356938	6.79908	0.956175	0.999583	109.221	112.478	-
AFA2_01308	K06373	spore maturation protein A	0.638657	6.67234	0.327845	0.999583	79.393	51.227	-
AFA2_01309	K01759	lactoylglutathione lyase [EC:4.4.1.5]	0.060918	6.98804	0.925218	0.999583	257.535	248.033	-
AFA2_01310		metal-dependent hydrolase	0.296497	6.65237	0.648582	0.999583	98.852	80.859	-
AFA2_01311	K00655	1-acyl-sn-glycerol-3-phosphate acyltransferase [EC:2.3.1.51]	-0.245372	5.71389	0.707829	0.999583	50.223	59.814	-
AFA2_01312	K03273	D-glycero-D-manno-heptose 1,7-bisphosphate phosphatase [EC:3.1.3.82 3.1.3.83]	-0.295211	6.26881	0.650702	0.999583	100.743	124.199	-
AFA2_01313	K01879	glycyl-tRNA synthetase beta chain [EC:6.1.1.14]	-0.275123	8.58388	0.670638	0.999583	128.29	155.966	-
AFA2_01314	K01878	glycyl-tRNA synthetase alpha chain [EC:6.1.1.14]	-0.602576	7.08466	0.354729	0.999583	93.633	142.844	-
AFA2_01315	K01692	enoyl-CoA hydratase [EC:4.2.1.17]	-0.351863	7.39559	0.587621	0.999583	151.663	194.459	-
AFA2_01316	K01676	fumarate hydratase, class I [EC:4.2.1.2]	-0.339209	7.98836	0.600551	0.999583	116.13	147.598	-
AFA2_01317		tetR family transcriptional regulator	-0.296409	4.22746	0.658821	0.999583	22.193	27.388	-
AFA2_01318		MFS transporter	NA	NA	NA	NA	1.516	1.222	-
AFA2_01319		transporter	NA	NA	NA	NA	0.391	1.15	-
AFA2_01320		hypothetical protein	0.0771656	8.62786	0.904983	0.999583	1147.26	1092.56	-
AFA2_01321		biotin synthase	-0.432314	6.28306	0.507679	0.999583	43.188	58.552	-
AFA2_01322	K21929	uracil-DNA glycosylase [EC:3.2.2.27]	0.281425	5.67662	0.667537	0.999583	29.565	24.437	-
AFA2_01323	K00950	2-amino-4-hydroxy-6-hydroxymethyldihydropteridine diphosphokinase [EC:2.7.6.3]	0.204681	5.44421	0.755232	0.999583	75.119	65.482	-
AFA2_01324	K00970	poly(A) polymerase [EC:2.7.7.19]	0.309236	8.06092	0.633016	0.999583	168.711	136.792	-
AFA2_01325		phosphoserine phosphatase	0.0107413	6.3066	0.986841	0.999583	88.914	88.665	-
AFA2_01326	K10763	DnaA-homolog protein	0.56082	6.41557	0.390451	0.999583	114.378	77.892	-
AFA2_01327	K01933	phosphoribosylformylglycinamidine cyclo-ligase [EC:6.3.3.1]	0.286583	8.66722	0.657768	0.999583	335.325	276.189	-
AFA2_01328		allantoin permease	-0.286423	3.90439	0.672526	0.999583	7.138	8.748	-
AFA2_01329	K00791	tRNA dimethylallyltransferase [EC:2.5.1.75]	0.25468	5.88139	0.696893	0.999583	53.587	45.121	-
AFA2_01330	K03572	DNA mismatch repair protein MutL	0.166563	7.84567	0.796985	0.999583	102.362	91.624	-
AFA2_01331	K03975	membrane-associated protein	0.567592	5.79118	0.387073	0.999583	66.228	44.888	-
AFA2_01332	K01448	N-acetylmuramoyl-L-alanine amidase [EC:3.5.1.28]	0.617723	9.22233	0.340806	0.999583	416.751	272.855	-
AFA2_01333	K06925	tRNA threonylcarbamoyladenosine biosynthesis protein TsaE	0.608354	7.56745	0.349457	0.999583	360.034	237.25	-
AFA2_01334	K13936	malonate transporter and related proteins	0.477452	4.97052	0.470994	0.999583	31.764	22.916	-
AFA2_01335	K07795	putative tricarboxylic transport membrane protein	-0.631967	10.5725	0.329489	0.999583	945.697	1472.35	-
AFA2_01336	K00029	malate dehydrogenase (oxaloacetate-decarboxylating)(NADP+) [EC:1.1.1.40]	-1.78952	8.56114	0.00724222	0.154206	58.354	202.685	-
AFA2_01337		lysR family transcriptional regulator	0.316653	5.09515	0.631413	0.999583	29.573	23.853	-
AFA2_01338	K09472	4-(gamma-glutamylamino)butanal dehydrogenase [EC:1.2.1.99]	-0.926371	7.18509	0.156701	0.98256	53.186	101.558	-
AFA2_01339	K01714	4-hydroxy-tetrahydrodipicolinate synthase [EC:4.3.3.7]	-0.964139	5.53757	0.145227	0.940876	27.787	54.477	-
AFA2_01340		gntR family transcriptional regulator	-1.01735	4.02151	0.136165	0.909153	12.78	26.013	-
AFA2_01341	K11690	C4-dicarboxylate transporter, DctM subunit	-0.778922	4.63912	0.244159	0.999583	10.836	18.687	-
AFA2_01342		C4-dicarboxylate ABC transporter substrate-binding protein	-0.843047	3.18171	0.230956	0.999583	9.498	17.139	-
AFA2_01343	K21395	TRAP-type transport system periplasmic protein	-1.27569	4.72053	0.0588471	0.606177	11.354	27.638	-
AFA2_01345		hypothetical protein	1.49471	7.35511	0.0240841	0.342662	576.412	205.462	-
AFA2_01346		membrane protein	1.33815	2.45112	0.0764173	0.698558	7.75	3.067	-
AFA2_01347		hypothetical protein	0.799556	4.45905	0.234361	0.999583	35.476	20.466	-
AFA2_01348		membrane protein	0.418485	3.69428	0.540619	0.999583	26.754	20.101	-
AFA2_01349		transcriptional regulator	0.219729	4.90641	0.739804	0.999583	64.583	55.711	-
AFA2_01350		3-beta hydroxysteroid dehydrogenase	0.528834	4.17427	0.432857	0.999583	27.003	18.795	-
AFA2_01351		membrane protein	0.572282	4.05057	0.398012	0.999583	31.935	21.568	-
AFA2_01352		MFS transporter	0.0778884	5.52033	0.905446	0.999583	30.021	28.575	-
AFA2_01353	K03976	Cys-tRNA(Pro)/Cys-tRNA(Cys) deacylase [EC:3.1.1.-]	0.349324	4.83902	0.598263	0.999583	50.538	39.848	-
AFA2_01354	K04763	integrase/recombinase XerD	0.0629091	5.77119	0.923371	0.999583	48.79	46.924	-
AFA2_01355	K02020	molybdate transport system substrate-binding protein	-1.67677	2.92004	0.0225152	0.337061	3.647	11.758	-
AFA2_01356	K02018	molybdate transport system permease protein	-0.496512	3.78617	0.466358	0.999583	12.97	18.392	-
AFA2_01357		molybdenum ABC transporter ATPase	-0.0318452	3.99451	0.962381	0.999583	17.371	17.842	-
AFA2_01358	K02019	molybdate transport system regulatory protein	0.24684	7.36118	0.703492	0.999583	172.777	146.28	-
AFA2_01359	K16899	ATP-dependent helicase/nuclease subunit B [EC:3.1.-.- 3.6.4.12]	0.108937	7.32576	0.866551	0.999583	49.47	46.085	-
AFA2_01360	K16898	ATP-dependent helicase/nuclease subunit A [EC:3.1.-.- 3.6.4.12]	-0.0306629	7.67181	0.962233	0.999583	48.1	49.362	-
AFA2_01361	K02343	DNA polymerase III subunit gamma/tau [EC:2.7.7.7]	-0.103551	8.64528	0.872739	0.999583	123.217	133.002	-
AFA2_01362	K09747	nucleoid-associated protein EbfC	0.0500613	7.21759	0.938462	0.999583	364.45	353.655	-
AFA2_01363	K06187	recombination protein RecR	0.0322528	7.0872	0.960348	0.999583	176.789	173.684	-
AFA2_01364	K02051	NitT/TauT family transport system substrate-binding protein	-1.07265	8.65556	0.100844	0.780811	191.782	405.266	-
AFA2_01365	K02049	NitT/TauT family transport system ATP-binding protein	-0.873672	6.96011	0.181626	0.999583	85.725	157.821	-
AFA2_01366	K02050	NitT/TauT family transport system permease protein	-1.34926	5.61818	0.0432044	0.500712	26.51	67.884	-
AFA2_01367	K03088	RNA polymerase sigma-70 factor, ECF subfamily	0.328226	5.12805	0.618858	0.999583	60.377	48.309	-
AFA2_01368	K07165	transmembrane sensor	-0.402936	5.23058	0.540946	0.999583	25.635	34.056	-
AFA2_01369	K02014	iron complex outermembrane recepter protein	-1.29819	4.21197	0.0576803	0.603312	3.432	8.489	-
AFA2_01370		periplasmic protein	-1.56163	4.012	0.0244488	0.344255	5.792	17.205	-
AFA2_01371	K00616	transaldolase [EC:2.2.1.2]	-0.660863	8.49832	0.308803	0.999583	229.301	364.226	-
AFA2_01372	K01956	carbamoyl-phosphate synthase small subunit [EC:6.3.5.5]	-0.279876	8.7411	0.665237	0.999583	261.703	319.211	-
AFA2_01373	K01955	carbamoyl-phosphate synthase large subunit [EC:6.3.5.5]	-0.447397	10.5726	0.489119	0.999583	313.318	429.221	-
AFA2_01374	K12979	beta-hydroxylase [EC:1.14.11.-]	-0.138832	5.98994	0.831598	0.999583	52.941	58.561	-
AFA2_01375		short-chain dehydrogenase	-0.171933	5.79013	0.792647	0.999583	51.737	58.559	-
AFA2_01376	K15634	2,3-bisphosphoglycerate-dependent phosphoglycerate mutase [EC:5.4.2.11]	0.28429	6.34755	0.662661	0.999583	109.957	90.706	-
AFA2_01377	K09016	putative pyrimidine permease RutG	0.226187	6.91644	0.727667	0.999583	77.269	66.362	-
AFA2_01378	K03624	transcription elongation factor GreA	-0.15652	5.74688	0.810931	0.999583	83.506	93.512	-
AFA2_01379	K07574	RNA-binding protein	0.422135	7.89261	0.515023	0.999583	359.059	269.212	-
AFA2_01380	K02427	23S rRNA (uridine2552-2'-O)-methyltransferase [EC:2.1.1.166]	0.314493	7.18516	0.628067	0.999583	198.69	160.511	-
AFA2_01381	K03798	cell division protease FtsH [EC:3.4.24.-]	0.152955	11.3208	0.812701	0.999583	1109.7	1002.71	-
AFA2_01382	K00796	dihydropteroate synthase [EC:2.5.1.15]	-0.138649	6.69134	0.831078	0.999583	91.775	101.504	-
AFA2_01383	K03431	phosphoglucosamine mutase [EC:5.4.2.10]	-1.002	7.16436	0.126127	0.882326	55.953	112.593	-
AFA2_01384	K22310	L-ornithine Nalpha-acyltransferase [EC:2.3.2.30]	0.0891406	8.30214	0.890379	0.999583	327.427	309.238	-
AFA2_01385	K01524	exopolyphosphatase / guanosine-5'-triphosphate,3'-diphosphate pyrophosphatase [EC:3.6.1.11 3.6.1.40]	0.340097	7.53693	0.600012	0.999583	109.575	86.963	-
AFA2_01386	K00937	polyphosphate kinase [EC:2.7.4.1]	0.070661	5.55012	0.914155	0.999583	21.467	20.535	-
AFA2_01387	K02040	phosphate transport system substrate-binding protein	0.200877	7.29006	0.756763	0.999583	126.197	110.302	-
AFA2_01388	K02037	phosphate transport system permease protein	-0.0592237	6.13919	0.927627	0.999583	59.248	62.019	-
AFA2_01389	K02038	phosphate transport system permease protein	-0.230763	5.90631	0.724014	0.999583	50.126	59.097	-
AFA2_01390	K02036	phosphate transport system ATP-binding protein [EC:7.3.2.1]	-0.020336	7.14438	0.974987	0.999583	141.732	144.412	-
AFA2_01391		AMP-dependent synthetase	-0.6432	7.45448	0.322869	0.999583	66.307	104.045	-
AFA2_01392		hypothetical protein	0.338087	4.52101	0.612289	0.999583	47.829	38.005	-
AFA2_01393		peptidase	0.151512	4.72472	0.819383	0.999583	39.512	35.735	-
AFA2_01394	K02483	two-component system, OmpR family, response regulator	-0.00981233	5.21093	0.988105	0.999583	43.351	43.85	-
AFA2_01395	K07637	two-component system, OmpR family, sensor histidine kinase PhoQ [EC:2.7.13.3]	0.201193	5.97101	0.758059	0.999583	38.659	33.782	-
AFA2_01396	K15977	putative oxidoreductase	0.181971	4.57866	0.78454	0.999583	49.189	43.557	-
AFA2_01397		restriction endonuclease	-0.261598	7.71923	0.686394	0.999583	207.925	250.424	-
AFA2_01398		lysR family transcriptional regulator	0.233041	2.87376	0.743055	0.999583	6.604	5.643	-
AFA2_01399		membrane protein	NA	NA	NA	NA	2.602	3.21	-
AFA2_01401		flavin monoamine oxidase	0.850184	7.9669	0.192149	0.999583	156.197	87.043	-
AFA2_01402		cytochrome C, class I	0.987537	5.63626	0.135703	0.907804	124.241	62.933	-
AFA2_01403		membrane protein	0.485673	4.0261	0.473004	0.999583	29.701	21.301	-
AFA2_01405	K19005	lipoteichoic acid synthase [EC:2.7.8.20]	0.286925	6.75389	0.659018	0.999583	49.357	40.642	-
AFA2_01406	K04090	indolepyruvate ferredoxin oxidoreductase [EC:1.2.7.8]	-1.46094	9.40976	0.0266983	0.363881	80.315	222.132	-
AFA2_01407		lysR family transcriptional regulator	0.187629	5.88176	0.774063	0.999583	51.639	45.55	-
AFA2_01408	K01058	phospholipase A1/A2 [EC:3.1.1.32 3.1.1.4]	-0.0119102	7.38899	0.985337	0.999583	100.927	102.237	-
AFA2_01410		membrane protein	-0.582249	8.15619	0.369696	0.999583	582.545	876.255	-
AFA2_01411	K14393	cation/acetate symporter	-0.407567	9.94597	0.52858	0.999583	388.922	518.286	-
AFA2_01412	K02616	phenylacetic acid degradation operon negative regulatory protein	0.00615907	6.20506	0.99246	0.999583	60.487	60.509	-
AFA2_01413	K06131	cardiolipin synthase A/B [EC:2.7.8.-]	-0.0751537	6.44216	0.908058	0.999583	45.278	47.921	-
AFA2_01414		hypothetical protein	-0.0768783	5.46997	0.906714	0.999583	142.583	151.089	-
AFA2_01416	K07566	L-threonylcarbamoyladenylate synthase [EC:2.7.7.87]	0.284717	8.76295	0.659815	0.999583	599.751	494.622	-
AFA2_01417		peptidase M50	0.0349005	6.96167	0.957118	0.999583	152.455	149.503	-
AFA2_01418	K01714	4-hydroxy-tetrahydrodipicolinate synthase [EC:4.3.3.7]	0.0891481	9.57752	0.890219	0.999583	685.371	647.296	-
AFA2_01419	K07287	outer membrane protein assembly factor BamC	0.130426	9.8759	0.839951	0.999583	682.765	626.646	-
AFA2_01420		ECF subfamily RNA polymerase sigma-24 subunit	0.760516	6.14874	0.246352	0.999583	218.237	129.401	-
AFA2_01421		hypothetical protein	0.663286	5.72073	0.313081	0.999583	135.144	85.717	-
AFA2_01422	K01935	dethiobiotin synthetase [EC:6.3.3.3]	-1.08732	6.52752	0.0985478	0.774025	66.989	143.024	-
AFA2_01423	K00833	adenosylmethionine---8-amino-7-oxononanoate aminotransferase [EC:2.6.1.62]	-0.997907	7.6233	0.127093	0.882326	77.269	155.043	-
AFA2_01424	K00652	8-amino-7-oxononanoate synthase [EC:2.3.1.47]	-0.455134	6.07875	0.486257	0.999583	38.364	52.843	-
AFA2_01425		cytochrome P450 hydroxylase	-0.486587	6.73668	0.45497	0.999583	58.366	82.163	-
AFA2_01426	K05782	benzoate membrane transport protein	3.20543	7.82967	5.71853e-06	0.000713182	259.614	28.265	up
AFA2_01427	K18850	50S ribosomal protein L16 3-hydroxylase [EC:1.14.11.47]	-0.644717	6.10676	0.324924	0.999583	35.454	55.695	-
AFA2_01428	K03555	DNA mismatch repair protein MutS	-0.0643399	7.44578	0.920905	0.999583	50.891	53.46	-
AFA2_01429		periplasmic protein	-1.36861	7.55508	0.0380407	0.458062	74.29	192.747	-
AFA2_01430	K02014	iron complex outermembrane recepter protein	-2.41224	8.51723	0.000399858	0.0186174	41.588	222.433	down
AFA2_01431	K02005	HlyD family secretion protein	-2.84201	4.76363	7.76759e-05	0.00577115	4.398	31.762	down
AFA2_01432	K05685	macB family efflux pump subunit	-2.86596	4.8756	6.57738e-05	0.00499309	2.822	20.714	down
AFA2_01433		transporter	-3.07027	4.61018	2.69259e-05	0.00235063	2.827	23.936	down
AFA2_01434	K02564	glucosamine-6-phosphate deaminase [EC:3.5.99.6]	-0.0761388	5.18469	0.907937	0.999583	36.202	38.343	-
AFA2_01435	K18893	ATP-binding cassette, subfamily B, multidrug efflux pump	0.377007	6.91786	0.561998	0.999583	58.251	45.062	-
AFA2_01436	K00681	gamma-glutamyltranspeptidase / glutathione hydrolase [EC:2.3.2.2 3.4.19.13]	0.231482	6.08487	0.722838	0.999583	35.793	30.627	-
AFA2_01437	K07795	putative tricarboxylic transport membrane protein	0.157091	4.69314	0.81297	0.999583	20.656	18.61	-
AFA2_01438		lysR family transcriptional regulator	0.26976	4.83786	0.683914	0.999583	26.31	21.922	-
AFA2_01439		alkane 1-monooxygenase	0.199344	6.37577	0.759541	0.999583	69.819	61.09	-
AFA2_01440		methyltransferase	-0.208855	4.84827	0.752423	0.999583	34.247	39.77	-
AFA2_01441	K03442	mechanosensitive ion channel protein MscS	-0.162531	7.93706	0.801751	0.999583	218.443	245.63	-
AFA2_01442	K13928	LysR family transcriptional regulator, malonate utilization transcriptional regulator	-0.276309	5.87115	0.672613	0.999583	44.383	54.005	-
AFA2_01443		malonyl CoA-acyl carrier protein transacylase	0.123251	4.58395	0.853035	0.999583	20.935	19.309	-
AFA2_01444	K13930	triphosphoribosyl-dephospho-CoA synthase [EC:2.4.2.52]	1.4615	8.91035	0.0267322	0.363881	577.759	210.758	-
AFA2_01445	K13934	phosphoribosyl-dephospho-CoA transferase [EC:2.7.7.66]	-0.20381	4.1822	0.761594	0.999583	18.563	21.483	-
AFA2_01446	K13933	malonate decarboxylase gamma subunit [EC:4.1.1.87]	-0.352453	4.86087	0.594731	0.999583	27.907	35.801	-
AFA2_01447	K13932	malonate decarboxylase beta subunit [EC:4.1.1.87]	-0.656475	4.83256	0.323595	0.999583	19.121	30.289	-
AFA2_01448	K13931	malonate decarboxylase delta subunit	-0.819513	3.55812	0.235727	0.999583	18.67	33.136	-
AFA2_01449	K13929	malonate decarboxylase alpha subunit [EC:2.3.1.187]	0.143225	5.40025	0.827362	0.999583	20.62	18.757	-
AFA2_01450		amidase	-0.121945	4.92615	0.85364	0.999583	17.749	19.406	-
AFA2_01451	K02106	short-chain fatty acids transporter	-1.21688	4.23133	0.0743706	0.691902	6.224	14.548	-
AFA2_01452		iclR family transcriptional regulator	0.211496	7.02591	0.74459	0.999583	142.721	123.83	-
AFA2_01453	K02533	tRNA/rRNA methyltransferase [EC:2.1.1.-]	0.249264	6.0895	0.702542	0.999583	68.395	57.807	-
AFA2_01454	K01092	myo-inositol-1(or 4)-monophosphatase [EC:3.1.3.25]	0.130811	8.82993	0.83962	0.999583	473.364	434.34	-
AFA2_01455		membrane protein	0.415919	7.59362	0.521514	0.999583	109.761	82.65	-
AFA2_01456	K06153	undecaprenyl-diphosphatase [EC:3.6.1.27]	0.0635148	5.64406	0.922731	0.999583	46.528	44.73	-
AFA2_01457		hypothetical protein	NA	NA	NA	NA	2.015	1.614	-
AFA2_01458	K03269	UDP-2,3-diacylglucosamine hydrolase [EC:3.6.1.54]	-0.064764	7.08362	0.920481	0.999583	129.293	135.859	-
AFA2_01459		cyclophilin	-0.0805446	9.25967	0.900778	0.999583	920.996	978.406	-
AFA2_01460		exported protein	-0.0927995	7.45424	0.886123	0.999583	194.512	208.401	-
AFA2_01461	K01883	cysteinyl-tRNA synthetase [EC:6.1.1.16]	0.0486956	9.02323	0.939925	0.999583	287.215	278.972	-
AFA2_01462	K01247	DNA-3-methyladenine glycosylase II [EC:3.2.2.21]	0.0187788	6.98933	0.976916	0.999583	149.726	148.477	-
AFA2_01463	K01962	acetyl-CoA carboxylase carboxyl transferase subunit alpha [EC:6.4.1.2 2.1.3.15]	-0.221662	8.98256	0.731684	0.999583	381.1	446.46	-
AFA2_01464	K04075	tRNA(Ile)-lysidine synthase [EC:6.3.4.19]	-0.384221	6.76382	0.554799	0.999583	68.284	89.54	-
AFA2_01465	K00928	aspartate kinase [EC:2.7.2.4]	-0.461122	8.90429	0.476415	0.999583	253.433	350.506	-
AFA2_01467		hypothetical protein	0.132032	7.55152	0.838517	0.999583	275.342	252.428	-
AFA2_01468		hypothetical protein	0.586553	5.48266	0.373079	0.999583	298.125	199.418	-
AFA2_01469		band 7 protein	0.12133	7.06704	0.851675	0.999583	118.986	109.896	-
AFA2_01470		membrane protein	-0.0521179	5.91347	0.936403	0.999583	129.008	134.377	-
AFA2_01471	K14063	AraC family transcriptional regulator, positive regulator of tynA and feaB	0.514206	7.4583	0.428684	0.999583	165.511	116.422	-
AFA2_01472	K01501	nitrilase [EC:3.5.5.1]	1.35089	4.21239	0.0490708	0.537163	19.261	7.578	-
AFA2_01473		hypothetical protein	0.813093	3.9289	0.233659	0.999583	58.089	33.191	-
AFA2_01474	K02617	phenylacetic acid degradation protein PaaY	0.485621	6.65661	0.456103	0.999583	155.797	111.779	-
AFA2_01475	K02012	iron(III) transport system substrate-binding protein	-0.904086	7.75664	0.166015	0.998097	118.053	221.959	-
AFA2_01476	K02011	iron(III) transport system permease protein	-0.736415	5.28578	0.265416	0.999583	13.734	22.993	-
AFA2_01477	K02010	iron(III) transport system ATP-binding protein [EC:7.2.2.7]	-0.324494	5.81659	0.619988	0.999583	37.393	47.046	-
AFA2_01478	K00324	H+-translocating NAD(P) transhydrogenase subunit alpha [EC:1.6.1.2 7.1.1.1]	0.447574	8.48445	0.489657	0.999583	291.019	214.385	-
AFA2_01479		NAD(P) transhydrogenase	0.536922	6.55792	0.41044	0.999583	273.148	189.125	-
AFA2_01480	K00325	H+-translocating NAD(P) transhydrogenase subunit beta [EC:1.6.1.2 7.1.1.1]	0.382993	8.93163	0.553968	0.999583	303.167	233.56	-
AFA2_01481		lipoprotein	-0.3575	5.02697	0.588471	0.999583	66.483	85.586	-
AFA2_01483		hypothetical protein	-0.226016	4.53529	0.734396	0.999583	35.105	41.255	-
AFA2_01485	K00101	L-lactate dehydrogenase (cytochrome) [EC:1.1.2.3]	0.309562	6.64749	0.634244	0.999583	74.568	60.445	-
AFA2_01486	K07393	glutathionyl-hydroquinone reductase [EC:1.8.5.7]	0.414104	7.97311	0.522951	0.999583	223.014	168.143	-
AFA2_01487	K03809	NAD(P)H dehydrogenase (quinone) [EC:1.6.5.2]	0.770838	8.91651	0.235692	0.999583	800.387	471.258	-
AFA2_01488		phenylacetic acid degradation protein	0.278525	6.7076	0.668451	0.999583	220.817	182.889	-
AFA2_01489		lipoprotein	0.214894	6.66573	0.741041	0.999583	272.262	235.667	-
AFA2_01490	K03652	DNA-3-methyladenine glycosylase [EC:3.2.2.21]	0.0560543	4.70628	0.932682	0.999583	33.564	32.434	-
AFA2_01491	K01488	adenosine deaminase [EC:3.5.4.4]	-0.196109	7.02045	0.762571	0.999583	91.736	105.584	-
AFA2_01492		membrane protein	0.442761	5.30094	0.501599	0.999583	93.279	68.936	-
AFA2_01493	K03284	magnesium transporter	0.370452	7.22623	0.568336	0.999583	132.228	102.756	-
AFA2_01494	K09456	putative acyl-CoA dehydrogenase	0.471854	7.71598	0.467175	0.999583	120.106	87.001	-
AFA2_01495	K01174	micrococcal nuclease [EC:3.1.31.1]	-0.206131	6.94762	0.750911	0.999583	157.396	182.419	-
AFA2_01496		peptide ABC transporter substrate-binding protein	-0.397051	6.81605	0.541603	0.999583	34.985	46.285	-
AFA2_01497	K02033	peptide/nickel transport system permease protein	-0.285675	5.63229	0.662923	0.999583	35.834	43.888	-
AFA2_01498		peptide ABC transporter permease	-0.272606	6.20955	0.675945	0.999583	36.188	43.921	-
AFA2_01499	K02031	peptide/nickel transport system ATP-binding protein	-0.00589021	7.58497	0.992744	0.999583	89.488	90.272	-
AFA2_01500		hypothetical protein	0.488717	7.302	0.452027	0.999583	304.08	217.704	-
AFA2_01501	K21405	sigma-54 dependent transcriptional regulator, acetoin dehydrogenase operon transcriptional activator AcoR	-0.0470021	7.37234	0.942186	0.999583	68.323	70.914	-
AFA2_01502	K00138	aldehyde dehydrogenase [EC:1.2.1.-]	-0.356198	11.1958	0.581493	0.999583	1062.58	1366.47	-
AFA2_01503	K13954	alcohol dehydrogenase [EC:1.1.1.1]	-0.251586	9.81867	0.697001	0.999583	565.758	676.678	-
AFA2_01504	K02356	elongation factor P	-0.36192	9.04572	0.575871	0.999583	653.387	843.602	-
AFA2_01505		epf adjacent protein	-0.268959	5.22266	0.68295	0.999583	23.244	28.14	-
AFA2_01506		hypothetical protein	-0.148607	7.6049	0.818556	0.999583	119.972	133.609	-
AFA2_01507		C4-dicarboxylate ABC transporter	-0.822197	6.23059	0.210152	0.999583	22.166	39.379	-
AFA2_01508		membrane protein	-1.08316	4.76035	0.106665	0.811487	21.426	45.632	-
AFA2_01509	K21395	TRAP-type transport system periplasmic protein	-0.759361	8.16332	0.243142	0.999583	143.757	244.483	-
AFA2_01510	K01682	aconitate hydratase 2 / 2-methylisocitrate dehydratase [EC:4.2.1.3 4.2.1.99]	-1.12726	9.4651	0.0847517	0.730748	135.323	296.985	-
AFA2_01511		acetyltransferase	-0.569809	4.82256	0.391099	0.999583	64.418	96.088	-
AFA2_01512		membrane protein	-0.568518	4.41177	0.396143	0.999583	33.17	49.438	-
AFA2_01513	K01659	2-methylcitrate synthase [EC:2.3.3.5]	-0.662189	8.48417	0.307852	0.999583	187.747	298.495	-
AFA2_01514	K03417	methylisocitrate lyase [EC:4.1.3.30]	-1.03821	6.38887	0.114649	0.846341	47.931	98.91	-
AFA2_01515	K02688	transcriptional regulator, propionate catabolism operon regulatory protein	-0.209353	5.45176	0.749781	0.999583	16.613	19.298	-
AFA2_01516		MFS transporter	NA	NA	NA	NA	1.023	1.147	-
AFA2_01517		transcriptional regulator	-1.09757	4.09397	0.10781	0.818422	10.336	22.241	-
AFA2_01518	K00024	malate dehydrogenase [EC:1.1.1.37]	-0.16212	9.85651	0.801809	0.999583	696.852	783.355	-
AFA2_01519	K03710	GntR family transcriptional regulator	-0.663646	6.78665	0.309074	0.999583	78.889	125.559	-
AFA2_01520	K00241	succinate dehydrogenase / fumarate reductase, cytochrome b subunit	-0.0111233	7.51278	0.986301	0.999583	345.993	350.292	-
AFA2_01521	K00242	succinate dehydrogenase / fumarate reductase, membrane anchor subunit	-0.0973794	6.92381	0.880767	0.999583	240.355	258.337	-
AFA2_01522	K00239	succinate dehydrogenase / fumarate reductase, flavoprotein subunit [EC:1.3.5.1 1.3.5.4]	-0.0748166	9.93177	0.907759	0.999583	421.638	446.145	-
AFA2_01523	K00240	succinate dehydrogenase / fumarate reductase, iron-sulfur subunit [EC:1.3.5.1 1.3.5.4]	-0.164092	9.07495	0.799565	0.999583	559.2	629.477	-
AFA2_01524	K09159	antitoxin CptB	-0.334136	7.54159	0.60638	0.999583	497.289	629.823	-
AFA2_01525	K01647	citrate synthase [EC:2.3.3.1]	-0.540892	10.0143	0.403549	0.999583	509.066	744.074	-
AFA2_01526	K05799	GntR family transcriptional regulator, transcriptional repressor for pyruvate dehydrogenase complex	0.987642	6.26391	0.133478	0.899819	102.865	52.107	-
AFA2_01527	K03303	lactate permease	-0.837114	7.1232	0.200016	0.999583	44.645	80.134	-
AFA2_01528	K00029	malate dehydrogenase (oxaloacetate-decarboxylating)(NADP+) [EC:1.1.1.40]	-0.207871	10.4308	0.74755	0.999583	440.129	510.706	-
AFA2_01529		hypothetical protein	1.27176	3.03479	0.0777912	0.70193	46.432	19.273	-
AFA2_01530	K00164	2-oxoglutarate dehydrogenase E1 component [EC:1.2.4.2]	0.361081	12.0957	0.576282	0.999583	1353.39	1058.62	-
AFA2_01531	K00658	2-oxoglutarate dehydrogenase E2 component (dihydrolipoamide succinyltransferase) [EC:2.3.1.61]	0.457325	10.5715	0.479572	0.999583	1142.83	836.227	-
AFA2_01532	K00382	dihydrolipoamide dehydrogenase [EC:1.8.1.4]	0.103957	10.1195	0.872094	0.999583	636.333	594.845	-
AFA2_01533	K06916	cell division protein ZapE	0.224095	7.66866	0.729433	0.999583	151.046	129.914	-
AFA2_01534	K01867	tryptophanyl-tRNA synthetase [EC:6.1.1.2]	-0.122093	7.51057	0.850533	0.999583	103.934	113.64	-
AFA2_01535	K00638	chloramphenicol O-acetyltransferase type B [EC:2.3.1.28]	0.492653	3.64979	0.472513	0.999583	17.174	12.256	-
AFA2_01536		hypothetical protein	0.136389	6.88647	0.833647	0.999583	189.988	173.65	-
AFA2_01537	K06959	protein Tex	-0.0194032	7.69496	0.976094	0.999583	69.002	70.261	-
AFA2_01538	K03722	ATP-dependent DNA helicase DinG [EC:3.6.4.12]	-0.0999972	7.70668	0.877277	0.999583	77.283	83.216	-
AFA2_01539		hypothetical protein	0.218717	4.37363	0.743634	0.999583	35.645	30.769	-
AFA2_01540		hxlR family transcriptional regulator	0.501701	4.57297	0.45227	0.999583	52.443	37.2	-
AFA2_01541	K19267	NAD(P)H dehydrogenase (quinone) [EC:1.6.5.2]	0.742932	2.80993	0.302045	0.999583	7.444	4.462	-
AFA2_01542	K04030	ethanolamine utilization protein EutQ	NA	NA	NA	NA	0.678	3.994	-
AFA2_01543		oxidoreductase	-0.637612	2.37585	0.389008	0.999583	2.278	3.566	-
AFA2_01544	K21395	TRAP-type transport system periplasmic protein	-1.17254	3.41069	0.0947566	0.767519	5.05	11.455	-
AFA2_01545		TRAP ABC transporter	-1.04974	2.34004	0.161702	0.98256	4.833	10.084	-
AFA2_01546	K11690	C4-dicarboxylate transporter, DctM subunit	-0.594708	3.17014	0.396203	0.999583	4.221	6.41	-
AFA2_01547		tetracycline repressor protein class H	0.0096264	5.56688	0.98828	0.999583	54.726	54.614	-
AFA2_01548	K05807	outer membrane protein assembly factor BamD	-0.0606235	8.87359	0.92526	0.999583	429.325	449.832	-
AFA2_01549	K06180	23S rRNA pseudouridine1911/1915/1917 synthase [EC:5.4.99.23]	0.0747042	7.17448	0.908299	0.999583	120.734	115.173	-
AFA2_01550	K05810	polyphenol oxidase [EC:1.10.3.-]	-0.170183	6.62728	0.793533	0.999583	95.247	107.672	-
AFA2_01551	K03821	polyhydroxyalkanoate synthase subunit PhaC [EC:2.3.1.-]	-0.530248	9.5716	0.412934	0.999583	300.778	436.399	-
AFA2_01552	K00023	acetoacetyl-CoA reductase [EC:1.1.1.36]	-1.63322	9.71281	0.0136715	0.242288	437.09	1362.22	-
AFA2_01553		polyhydroxyalkanoate biosynthesis repressor PhaR	-1.29749	9.42367	0.0481232	0.532453	576.672	1424.1	-
AFA2_01554		acyltransferase superfamily protein	0.535005	4.41006	0.424729	0.999583	15.624	10.83	-
AFA2_01555		hypothetical protein	0.237636	5.73609	0.716603	0.999583	46.819	39.891	-
AFA2_01558	K06024	segregation and condensation protein B	-0.130999	6.90738	0.840109	0.999583	86.6	95.273	-
AFA2_01559	K06178	23S rRNA pseudouridine2605 synthase [EC:5.4.99.22]	0.0233973	8.46268	0.971133	0.999583	153.143	151.38	-
AFA2_01560	K09748	ribosome maturation factor RimP	-0.148523	8.50768	0.818341	0.999583	552.979	615.794	-
AFA2_01561	K02600	transcription termination/antitermination protein NusA	-0.918709	9.74401	0.158274	0.98256	315.016	598.291	-
AFA2_01562	K02519	translation initiation factor IF-2	-0.209618	10.9386	0.745464	0.999583	469.55	545.504	-
AFA2_01563	K02834	ribosome-binding factor A	0.0421824	7.87448	0.948038	0.999583	452.99	441.98	-
AFA2_01564	K03177	tRNA pseudouridine55 synthase [EC:5.4.99.25]	-0.170795	7.68459	0.79202	0.999583	202.437	228.941	-
AFA2_01565	K06207	GTP-binding protein	-0.441291	9.6559	0.495233	0.999583	296.742	404.798	-
AFA2_01566	K17218	sulfide:quinone oxidoreductase [EC:1.8.5.4]	1.0224	6.76839	0.119472	0.85843	96.458	47.7	-
AFA2_01567		hypothetical protein	0.110306	4.93456	0.867465	0.999583	54.005	50.26	-
AFA2_01568	K02029	polar amino acid transport system permease protein	-0.839518	4.33223	0.213056	0.999583	15.992	28.766	-
AFA2_01569	K02029	polar amino acid transport system permease protein	-0.208268	5.55279	0.750763	0.999583	49.47	57.421	-
AFA2_01570	K02030	polar amino acid transport system substrate-binding protein	-0.548171	7.03794	0.399631	0.999583	105.655	155.219	-
AFA2_01571		methionyl-tRNA formyltransferase	-0.592505	8.45724	0.361145	0.999583	330.155	500.154	-
AFA2_01572	K02335	DNA polymerase I [EC:2.7.7.7]	-0.0938808	8.33042	0.884585	0.999583	92.317	98.982	-
AFA2_01573	K03324	phosphate:Na+ symporter	0.736262	7.2255	0.25883	0.999583	86.839	52.368	-
AFA2_01574		marR family transcriptional regulator	-0.0800097	4.96087	0.9036	0.999583	52.553	55.81	-
AFA2_01575	K00163	pyruvate dehydrogenase E1 component [EC:1.2.4.1]	-0.158401	3.69105	0.816407	0.999583	3.514	3.94	-
AFA2_01576		alpha/beta superfamily hydrolase	0.346917	5.75498	0.596354	0.999583	50.171	39.627	-
AFA2_01577		acetyltransferase	-0.147958	3.44466	0.829984	0.999583	17.257	19.213	-
AFA2_01578	K03799	heat shock protein HtpX [EC:3.4.24.-]	-0.167708	6.77421	0.796324	0.999583	91.938	103.754	-
AFA2_01579	K15270	S-adenosylmethionine uptake transporter	0.565973	6.74844	0.385269	0.999583	99.822	67.739	-
AFA2_01580	K01011	thiosulfate/3-mercaptopyruvate sulfurtransferase [EC:2.8.1.1 2.8.1.2]	0.654268	7.82178	0.314258	0.999583	255.764	163.261	-
AFA2_01581	K03602	exodeoxyribonuclease VII small subunit [EC:3.1.11.6]	-0.272979	5.687	0.676848	0.999583	137.02	166.343	-
AFA2_01582	K00795	farnesyl diphosphate synthase [EC:2.5.1.1 2.5.1.10]	-0.0114083	6.66533	0.985995	0.999583	87.452	88.556	-
AFA2_01583	K01662	1-deoxy-D-xylulose-5-phosphate synthase [EC:2.2.1.7]	0.0784566	8.60373	0.903405	0.999583	159.528	151.786	-
AFA2_01584	K09007	GTP cyclohydrolase IB [EC:3.5.4.16]	0.562097	8.67304	0.386027	0.999583	473.514	322.204	-
AFA2_01585	K02990	30S ribosomal protein S6	0.0136367	10.1938	0.983148	0.999583	2325.36	2314.2	-
AFA2_01586	K02686	primosomal replication protein N	-0.0626493	9.27588	0.922741	0.999583	1503.29	1577.31	-
AFA2_01587	K02963	30S ribosomal protein S18	0.0369445	9.51237	0.954384	0.999583	2135.93	2091.6	-
AFA2_01588	K02939	50S ribosomal protein L9	0.0156831	9.7846	0.980624	0.999583	1533.19	1523.66	-
AFA2_01589	K02314	replicative DNA helicase [EC:3.6.4.12]	0.0269928	7.44802	0.966771	0.999583	101.21	99.795	-
AFA2_01590	K14347	solute carrier family 10 (sodium/bile acid cotransporter), member 7	-0.235342	4.13142	0.726499	0.999583	12.839	15.187	-
AFA2_01591	K00097	4-hydroxythreonine-4-phosphate dehydrogenase [EC:1.1.1.262]	-0.0259067	5.23395	0.968591	0.999583	29.118	29.784	-
AFA2_01592	K07175	PhoH-like ATPase	-0.31086	9.45372	0.630635	0.999583	286.07	356.506	-
AFA2_01593	K03564	thioredoxin-dependent peroxiredoxin [EC:1.11.1.24]	-0.267609	7.34246	0.679911	0.999583	247.746	299.632	-
AFA2_01594	K09008	NADH dehydrogenase [ubiquinone] 1 alpha subcomplex assembly factor 3	-0.211976	7.03694	0.744009	0.999583	215.663	250.963	-
AFA2_01595	K14261	alanine-synthesizing transaminase [EC:2.6.1.-]	0.199371	8.82871	0.757794	0.999583	322.452	282.137	-
AFA2_01596	K00003	homoserine dehydrogenase [EC:1.1.1.3]	-0.0425018	8.78109	0.947567	0.999583	262.976	272.098	-
AFA2_01597	K01733	threonine synthase [EC:4.2.3.1]	0.0305213	8.94491	0.962327	0.999583	278.398	273.837	-
AFA2_01598	K00657	diamine N-acetyltransferase [EC:2.3.1.57]	0.352905	6.09319	0.588976	0.999583	107.74	84.748	-
AFA2_01599	K21677	hydroxysqualene dehydroxylase [EC:1.17.8.1]	-0.0414128	5.17009	0.949856	0.999583	21.563	22.295	-
AFA2_01600	K02291	15-cis-phytoene synthase [EC:2.5.1.32]	-0.039497	5.23235	0.952132	0.999583	33.571	34.664	-
AFA2_01601	K21679	hydroxysqualene synthase [EC:4.2.3.156]	-0.344618	5.79403	0.598584	0.999583	44.542	56.828	-
AFA2_01602	K01775	alanine racemase [EC:5.1.1.1]	-0.114801	7.61798	0.859322	0.999583	131.336	142.876	-
AFA2_01603		short-chain dehydrogenase/reductase	0.0711018	7.66029	0.912575	0.999583	227.649	217.708	-
AFA2_01604	K04485	DNA repair protein RadA/Sms	0.195154	7.42966	0.763377	0.999583	104.541	91.737	-
AFA2_01605		membrane protein	0.166917	5.62774	0.79889	0.999583	52.553	47.027	-
AFA2_01606	K11211	GSH-dependent disulfide-bond oxidoreductase [EC:1.8.4.-]	-0.045776	6.7586	0.943825	0.999583	116.397	120.708	-
AFA2_01607	K11073	putrescine transport system substrate-binding protein	-0.259436	8.34069	0.688483	0.999583	210.06	252.616	-
AFA2_01608	K10822	nonpolar-amino-acid-transporting ATPase [EC:7.4.2.2]	0.143787	8.01108	0.824182	0.999583	188.623	171.522	-
AFA2_01609	K11071	spermidine/putrescine transport system permease protein	0.591122	6.48285	0.365339	0.999583	91.737	61.175	-
AFA2_01610	K11070	spermidine/putrescine transport system permease protein	0.470764	6.75595	0.469713	0.999583	122.349	88.69	-
AFA2_01611		arsenate reductase	0.383373	6.95894	0.555365	0.999583	312.989	241.057	-
AFA2_01612	K01807	ribose 5-phosphate isomerase A [EC:5.3.1.6]	0.143851	6.23599	0.825308	0.999583	90.864	82.622	-
AFA2_01613	K02039	phosphate transport system protein	0.433411	8.72955	0.503305	0.999583	522.995	389.078	-
AFA2_01614		diguanylate phosphodiesterase	-1.60373	5.07474	0.0179298	0.298147	10.14	30.984	-
AFA2_01615	K03321	sulfate permease, SulP family	0.293225	4.61208	0.659526	0.999583	14.383	11.79	-
AFA2_01616		Fe(2+)-trafficking protein	-0.225827	5.61466	0.730386	0.999583	129.696	152.387	-
AFA2_01617		hypothetical protein	0.240213	2.69357	0.738502	0.999583	56.581	48.1	-
AFA2_01618	K14682	amino-acid N-acetyltransferase [EC:2.3.1.1]	0.517969	7.91166	0.424791	0.999583	164.708	115.556	-
AFA2_01619	K03578	ATP-dependent helicase HrpA [EC:3.6.4.13]	-0.260775	8.40848	0.686931	0.999583	64.243	77.33	-
AFA2_01620	K02337	DNA polymerase III subunit alpha [EC:2.7.7.7]	0.0355447	9.16907	0.956123	0.999583	132.113	129.497	-
AFA2_01621		glycosyl transferase	-0.195465	6.74997	0.763596	0.999583	71.296	82.022	-
AFA2_01622		polysaccharide deacetylase	-0.103212	6.64009	0.873851	0.999583	89.702	96.804	-
AFA2_01623	K12984	(heptosyl)LPS beta-1,4-glucosyltransferase [EC:2.4.1.-]	0.278828	6.68083	0.668153	0.999583	109.592	90.749	-
AFA2_01624		polysaccharide deacetylase	0.182176	7.10984	0.778908	0.999583	155.933	138.071	-
AFA2_01625	K02844	UDP-glucose:(heptosyl)LPS alpha-1,3-glucosyltransferase [EC:2.4.1.-]	0.0753376	6.94685	0.907606	0.999583	84.043	80.137	-
AFA2_01626		LPS biosynthesis protein	0.167141	7.37394	0.796545	0.999583	123.774	110.745	-
AFA2_01627		proteinase inhibitor	0.476209	4.33972	0.477808	0.999583	68.51	49.462	-
AFA2_01628		membrane protein	0.0484399	6.07542	0.940807	0.999583	70.368	68.36	-
AFA2_01629		heptosyltransferase	0.155592	6.61179	0.810899	0.999583	89.44	80.668	-
AFA2_01630	K06147	ATP-binding cassette, subfamily B, bacterial	0.0739848	7.85175	0.909004	0.999583	104.541	99.777	-
AFA2_01631		hypothetical protein	-0.00585294	7.05126	0.992802	0.999583	226.905	228.886	-
AFA2_01632		cell division protein ZipA	-0.15353	5.46034	0.815018	0.999583	60.805	67.95	-
AFA2_01633	K08301	ribonuclease G [EC:3.1.26.-]	0.34498	7.32828	0.595031	0.999583	96.688	76.476	-
AFA2_01634	K03648	uracil-DNA glycosylase [EC:3.2.2.27]	0.0594944	5.82361	0.927484	0.999583	57.032	54.982	-
AFA2_01635		hypothetical protein	0.26988	4.69662	0.684563	0.999583	62.403	51.99	-
AFA2_01636	K03644	lipoyl synthase [EC:2.8.1.8]	0.417757	10.0013	0.518353	0.999583	919.698	691.672	-
AFA2_01637	K01692	enoyl-CoA hydratase [EC:4.2.1.17]	-0.500773	6.81257	0.441833	0.999583	92.457	131.44	-
AFA2_01638	K03801	lipoyl(octanoyl) transferase [EC:2.3.1.181]	0.38079	7.13567	0.55775	0.999583	188.803	145.673	-
AFA2_01639		lipoate regulatory protein YbeD	0.451371	7.22434	0.487282	0.999583	497.974	365.87	-
AFA2_01640	K00824	D-alanine transaminase [EC:2.6.1.21]	0.169678	8.39635	0.793068	0.999583	321.979	287.581	-
AFA2_01641	K07258	serine-type D-Ala-D-Ala carboxypeptidase (penicillin-binding protein 5/6) [EC:3.4.16.4]	-0.0695154	8.73009	0.914353	0.999583	265.529	279.932	-
AFA2_01642		alpha/beta hydrolase	0.0838734	7.51351	0.896994	0.999583	227.415	215.567	-
AFA2_01643	K03524	BirA family transcriptional regulator, biotin operon repressor / biotin---[acetyl-CoA-carboxylase] ligase [EC:6.3.4.15]	0.207086	6.12005	0.750932	0.999583	67.269	58.542	-
AFA2_01644	K03525	type III pantothenate kinase [EC:2.7.1.33]	0.0102305	5.22715	0.987595	0.999583	35.131	35.044	-
AFA2_01645		hypothetical protein	NA	NA	NA	NA	15.196	8.521	-
AFA2_01646	K00963	UTP--glucose-1-phosphate uridylyltransferase [EC:2.7.7.9]	-0.0949065	9.25406	0.883207	0.999583	560.158	601.029	-
AFA2_01647	K03704	cold shock protein	-0.108189	11.8535	0.866873	0.999583	13376	14484.6	-
AFA2_01648	K02527	3-deoxy-D-manno-octulosonic-acid transferase [EC:2.4.99.12 2.4.99.13 2.4.99.14 2.4.99.15]	-0.19655	6.00586	0.763385	0.999583	35.454	40.82	-
AFA2_01649	K02841	heptosyltransferase I [EC:2.4.-.-]	0.0569914	7.21741	0.929965	0.999583	109.078	105.34	-
AFA2_01650		lysR family transcriptional regulator	0.423243	7.23465	0.514698	0.999583	150.884	113.04	-
AFA2_01651	K22210	D-glutamate cyclase [EC:4.2.1.48]	0.0450421	6.27739	0.944873	0.999583	76.972	74.952	-
AFA2_01652	K21395	TRAP-type transport system periplasmic protein	-0.17384	8.57874	0.788057	0.999583	270.466	306.521	-
AFA2_01653		C4-dicarboxylate ABC transporter permease	-0.434657	5.09207	0.510511	0.999583	36.522	49.6	-
AFA2_01654	K11690	C4-dicarboxylate transporter, DctM subunit	-0.359166	6.06992	0.58241	0.999583	35.993	46.385	-
AFA2_01655		hypothetical protein	-0.532898	5.61214	0.417248	0.999583	45.821	66.614	-
AFA2_01656	K01426	amidase [EC:3.5.1.4]	-0.174586	6.79193	0.788154	0.999583	60.389	68.476	-
AFA2_01657	K15270	S-adenosylmethionine uptake transporter	0.468148	4.77233	0.481156	0.999583	26.423	19.185	-
AFA2_01658	K00604	methionyl-tRNA formyltransferase [EC:2.1.2.9]	0.074438	7.30672	0.908583	0.999583	135.708	129.482	-
AFA2_01659	K01462	peptide deformylase [EC:3.5.1.88]	0.142274	8.1274	0.825964	0.999583	445.377	405.425	-
AFA2_01660	K04096	DNA processing protein	0.442308	6.79124	0.496792	0.999583	85.99	63.576	-
AFA2_01661	K01640	hydroxymethylglutaryl-CoA lyase [EC:4.1.3.4]	-0.522812	6.76137	0.422221	0.999583	76.042	109.768	-
AFA2_01662		membrane protein	-0.712696	5.01028	0.282855	0.999583	40.791	67.182	-
AFA2_01663	K09969	general L-amino acid transport system substrate-binding protein	-1.13135	9.74374	0.0835938	0.727954	416.62	916.926	-
AFA2_01664	K01912	phenylacetate-CoA ligase [EC:6.2.1.30]	-0.563003	6.37954	0.388635	0.999583	41.237	61.21	-
AFA2_01665	K01996	branched-chain amino acid transport system ATP-binding protein	-0.951718	5.7529	0.14946	0.959404	34.574	67.199	-
AFA2_01666		ABC transporter permease	-0.939357	7.62728	0.150501	0.961367	80.858	155.791	-
AFA2_01667	K01998	branched-chain amino acid transport system permease protein	-1.2087	5.50794	0.0694549	0.667922	20.226	46.983	-
AFA2_01668	K01997	branched-chain amino acid transport system permease protein	-0.768503	5.37189	0.244873	0.999583	25.796	44.16	-
AFA2_01669	K01995	branched-chain amino acid transport system ATP-binding protein	-1.19085	5.31396	0.0742498	0.691902	23.69	54.358	-
AFA2_01670		long-chain-fatty-acid--CoA ligase	-1.95321	6.32551	0.00385163	0.097463	13.146	51.164	-
AFA2_01671	K10914	CRP/FNR family transcriptional regulator, cyclic AMP receptor protein	-0.137127	6.27233	0.833298	0.999583	84.192	93.019	-
AFA2_01672	K07795	putative tricarboxylic transport membrane protein	-0.513336	7.5096	0.429354	0.999583	122.007	174.962	-
AFA2_01673	K06997	PLP dependent protein	0.230879	6.71461	0.722502	0.999583	105.791	90.562	-
AFA2_01674	K00261	glutamate dehydrogenase (NAD(P)+) [EC:1.4.1.3]	-0.0294895	9.50329	0.963582	0.999583	438.976	450.124	-
AFA2_01675	K02028	polar amino acid transport system ATP-binding protein [EC:7.4.2.1]	0.47733	7.48494	0.462327	0.999583	210.454	151.868	-
AFA2_01676	K02030	polar amino acid transport system substrate-binding protein	-0.424561	10.3133	0.511521	0.999583	1057.67	1426.17	-
AFA2_01677	K10020	octopine/nopaline transport system permease protein	-0.453956	7.95572	0.483898	0.999583	231.16	318.12	-
AFA2_01678	K02029	polar amino acid transport system permease protein	0.233334	4.951	0.724157	0.999583	38.157	32.606	-
AFA2_01679	K01424	L-asparaginase [EC:3.5.1.1]	-0.112764	6.27096	0.862583	0.999583	58.885	63.969	-
AFA2_01680	K06177	tRNA pseudouridine32 synthase / 23S rRNA pseudouridine746 synthase [EC:5.4.99.28 5.4.99.29]	-0.813456	5.7677	0.21671	0.999583	38.557	68.09	-
AFA2_01681		C4-dicarboxylate ABC transporter	-1.61168	8.65868	0.0150086	0.258178	59.153	181.628	-
AFA2_01682		C4-dicarboxylate ABC transporter substrate-binding protein	-2.28688	9.47471	0.000733473	0.0284587	188.152	922.507	down
AFA2_01683		sugar isomerase	-1.15029	5.69847	0.0829542	0.72581	28.207	62.918	-
AFA2_01684	K01512	acylphosphatase [EC:3.6.1.7]	-0.296823	2.9002	0.675653	0.999583	18.178	22.447	-
AFA2_01685	K21023	diguanylate cyclase [EC:2.7.7.65]	0.196683	5.06426	0.765654	0.999583	11.107	9.736	-
AFA2_01686	K07334	toxin HigB-1	0.56068	5.74205	0.393064	0.999583	168.396	114.684	-
AFA2_01687	K21498	antitoxin HigA-1	0.100277	6.73933	0.877351	0.999583	305.052	285.888	-
AFA2_01688	K09760	DNA recombination protein RmuC	-0.431523	5.93989	0.509529	0.999583	29.992	40.641	-
AFA2_01689	K21462	probable poly-beta-1,6-N-acetyl-D-glucosamine export protein	0.45496	1.6711	0.568337	0.999583	2.593	1.896	-
AFA2_01690	K00285	D-amino-acid dehydrogenase [EC:1.4.5.1]	-5.06286	8.00873	6.04766e-11	7.03948e-08	9.436	317.269	down
AFA2_01691		lysR family transcriptional regulator	0.162598	6.255	0.802971	0.999583	71.602	64.265	-
AFA2_01692		gntR family transcriptional regulator	-0.101584	5.35378	0.877118	0.999583	44.568	48.044	-
AFA2_01693	K07795	putative tricarboxylic transport membrane protein	-0.0654977	5.20843	0.920731	0.999583	29.535	31.051	-
AFA2_01694	K02182	carnitine-CoA ligase [EC:6.2.1.48]	-0.422552	3.82408	0.534453	0.999583	5.78	7.786	-
AFA2_01695	K00626	acetyl-CoA C-acetyltransferase [EC:2.3.1.9]	-1.03376	3.5533	0.136726	0.909654	5.105	10.513	-
AFA2_01696		rubredoxin	NA	NA	NA	NA	5.642	6.327	-
AFA2_01697	K11690	C4-dicarboxylate transporter, DctM subunit	-0.90751	4.02591	0.182594	0.999583	6.633	12.51	-
AFA2_01698	K21394	TRAP-type transport system small permease protein	-0.70093	2.83278	0.327741	0.999583	7.815	12.781	-
AFA2_01699	K21395	TRAP-type transport system periplasmic protein	-0.190842	5.95146	0.770153	0.999583	46.523	53.352	-
AFA2_01700		haloacid dehalogenase	-0.0345223	6.08171	0.957792	0.999583	77.152	79.388	-
AFA2_01701		membrane protein	0.268105	5.79168	0.682034	0.999583	138.797	115.786	-
AFA2_01702	K18480	cholesterol transport system auxiliary component	0.442613	7.10397	0.495925	0.999583	196.102	144.956	-
AFA2_01703	K02067	phospholipid/cholesterol/gamma-HCH transport system substrate-binding protein	0.42126	6.96275	0.517098	0.999583	122.391	91.819	-
AFA2_01704	K02065	phospholipid/cholesterol/gamma-HCH transport system ATP-binding protein	0.362901	6.14838	0.57834	0.999583	78.526	61.342	-
AFA2_01705	K02066	phospholipid/cholesterol/gamma-HCH transport system permease protein	0.32081	6.74112	0.621841	0.999583	82.178	66.096	-
AFA2_01706		peptidylglycine monooxygenase	0.447331	6.55039	0.492472	0.999583	103.033	75.911	-
AFA2_01707	K11690	C4-dicarboxylate transporter, DctM subunit	0.323612	7.19142	0.618148	0.999583	98.668	79.207	-
AFA2_01708	K21394	TRAP-type transport system small permease protein	0.12305	6.34061	0.850134	0.999583	134.934	124.476	-
AFA2_01709	K21395	TRAP-type transport system periplasmic protein	0.0526962	8.04897	0.935089	0.999583	219.236	212.355	-
AFA2_01710		hypothetical protein	0.110169	7.01116	0.865207	0.999583	150.737	140.303	-
AFA2_01711		lysR family transcriptional regulator	0.0159168	4.31111	0.981027	0.999583	16.507	16.401	-
AFA2_01712	K01975	RNA 2',3'-cyclic 3'-phosphodiesterase [EC:3.1.4.58]	-0.08854	4.98911	0.893334	0.999583	40.079	42.816	-
AFA2_01713		lysR family transcriptional regulator	-0.0748235	4.8695	0.909956	0.999583	24.776	26.217	-
AFA2_01714	K01426	amidase [EC:3.5.1.4]	-0.799843	3.90177	0.240965	0.999583	5.375	9.408	-
AFA2_01715		transglycosylase	0.345035	8.93666	0.593812	0.999583	1735.64	1372.79	-
AFA2_01716		marR family transcriptional regulator	0.595993	6.73929	0.360764	0.999583	227.748	151.364	-
AFA2_01717		GTPase SAR1	-0.52103	6.42291	0.424633	0.999583	38.226	55.113	-
AFA2_01718		membrane protein	0.0156878	6.7301	0.980737	0.999583	59.531	59.161	-
AFA2_01719		membrane protein	-0.167575	6.50115	0.796761	0.999583	134.681	151.977	-
AFA2_01720		dehydrogenase	0.13654	8.16197	0.83286	0.999583	246.163	224.974	-
AFA2_01721	K03744	LemA protein	0.413802	8.2558	0.52303	0.999583	443.033	334.099	-
AFA2_01722	K11927	ATP-dependent RNA helicase RhlE [EC:3.6.4.13]	0.16554	8.30579	0.79803	0.999583	180.063	161.289	-
AFA2_01723	K05834	homoserine/homoserine lactone efflux protein	0.129813	5.09837	0.843921	0.999583	44.839	41.169	-
AFA2_01724	K02837	peptide chain release factor 3	0.157363	7.02105	0.808436	0.999583	66.765	60.143	-
AFA2_01725		exported protein	0.335353	6.67773	0.606281	0.999583	143.924	114.598	-
AFA2_01726	K03594	bacterioferritin [EC:1.16.3.1]	-0.514451	9.2589	0.427026	0.999583	828.617	1189.15	-
AFA2_01727	K02192	bacterioferritin-associated ferredoxin	0.549402	8.80147	0.396704	0.999583	1547.39	1062.23	-
AFA2_01728		lysR family transcriptional regulator	0.237961	4.01185	0.724611	0.999583	15.26	12.997	-
AFA2_01729	K13995	maleamate amidohydrolase [EC:3.5.1.107]	NA	NA	NA	NA	3.12	3.808	-
AFA2_01730	K21395	TRAP-type transport system periplasmic protein	NA	NA	NA	NA	1.251	1.722	-
AFA2_01731	K21394	TRAP-type transport system small permease protein	NA	NA	NA	NA	0.329	0	-
AFA2_01732	K11690	C4-dicarboxylate transporter, DctQ subunit	0.753817	2.34861	0.312545	0.999583	3.641	2.165	-
AFA2_01733	K07749	formyl-CoA transferase [EC:2.8.3.16]	-0.000574913	2.99374	0.999349	0.999583	4.984	5.009	-
AFA2_01734	K01640	hydroxymethylglutaryl-CoA lyase [EC:4.1.3.4]	-0.538994	2.39518	0.465035	0.999583	3.522	5.149	-
AFA2_01735	K01703	3-isopropylmalate/(R)-2-methylmalate dehydratase large subunit [EC:4.2.1.33 4.2.1.35]	-0.474836	2.64506	0.511261	0.999583	2.783	3.889	-
AFA2_01736	K01704	3-isopropylmalate/(R)-2-methylmalate dehydratase small subunit [EC:4.2.1.33 4.2.1.35]	NA	NA	NA	NA	3.567	1.8	-
AFA2_01737	K02014	iron complex outermembrane recepter protein	-1.67461	6.03809	0.0125785	0.225252	11.574	37.135	-
AFA2_01738	K03092	RNA polymerase sigma-54 factor	-0.0876128	7.55466	0.892416	0.999583	103.568	110.565	-
AFA2_01739		membrane protein	0.147478	7.35985	0.82004	0.999583	244.882	222.111	-
AFA2_01740	K01649	2-isopropylmalate synthase [EC:2.3.3.13]	1.46471	9.99575	0.0262704	0.361166	694.741	252.875	-
AFA2_01741	K07483	transposase	0.304145	5.10726	0.64486	0.999583	55.436	45.102	-
AFA2_01742	K07497	putative transposase	0.270496	6.57086	0.677663	0.999583	101.26	84.335	-
AFA2_01743		hypothetical protein	0.137299	7.89227	0.832032	0.999583	610.68	557.819	-
AFA2_01744		hypothetical protein	0.170238	9.09045	0.792229	0.999583	1307.49	1167.36	-
AFA2_01745		wall-associated protein	0.128972	3.73448	0.849857	0.999583	2.843	2.612	-
AFA2_01746	K01887	arginyl-tRNA synthetase [EC:6.1.1.19]	-0.224816	8.25594	0.728272	0.999583	124.861	146.596	-
AFA2_01747	K03591	cell division protein FtsN	-0.106526	6.75736	0.869761	0.999583	110.14	119.134	-
AFA2_01748	K03673	protein dithiol oxidoreductase (disulfide-forming) [EC:1.8.4.15]	0.348584	8.8327	0.590073	0.999583	627.013	494.711	-
AFA2_01749		cystathionine beta-lyase	-0.643472	6.41854	0.324835	0.999583	43.846	68.816	-
AFA2_01750		Zn-dependent hydrolase	-0.22745	5.21565	0.729759	0.999583	24.868	29.252	-
AFA2_01751		hypothetical protein	NA	NA	NA	NA	0	4.527	-
AFA2_01752		merR family transcriptional regulator	-0.652495	4.25965	0.332498	0.999583	29.435	46.505	-
AFA2_01753	K00249	acyl-CoA dehydrogenase [EC:1.3.8.7]	-1.20522	6.4741	0.0679141	0.660602	35.863	83.092	-
AFA2_01754	K00906	isocitrate dehydrogenase kinase/phosphatase [EC:2.7.11.5 3.1.3.-]	-0.698502	6.97111	0.284192	0.999583	40.277	65.671	-
AFA2_01755	K00626	acetyl-CoA C-acetyltransferase [EC:2.3.1.9]	-0.902009	8.41279	0.166425	0.998097	158.404	297.391	-
AFA2_01756	K01969	3-methylcrotonyl-CoA carboxylase beta subunit [EC:6.4.1.4]	-1.20085	7.54161	0.0676121	0.659501	55.319	127.769	-
AFA2_01757	K01968	3-methylcrotonyl-CoA carboxylase alpha subunit [EC:6.4.1.4]	-0.874859	8.19116	0.17951	0.999583	80.736	148.75	-
AFA2_01758	K01894	glutamyl-Q tRNA(Asp) synthetase [EC:6.1.1.-]	0.193496	5.14242	0.769082	0.999583	32.411	28.472	-
AFA2_01759	K03747	Smg protein	0.794231	9.27318	0.221782	0.999583	1347.9	780.867	-
AFA2_01760		membrane protein	0.159322	7.61566	0.805733	0.999583	62.87	56.557	-
AFA2_01761	K03169	DNA topoisomerase III [EC:5.6.2.1]	0.207576	8.84351	0.748162	0.999583	149.71	130.25	-
AFA2_01762		hypothetical protein	-0.53416	4.55255	0.423654	0.999583	23.586	34.325	-
AFA2_01763		membrane protein	-1.26026	5.88564	0.0577051	0.603312	62.835	151.264	-
AFA2_01764	K11690	C4-dicarboxylate transporter, DctM subunit	-0.976347	6.41932	0.137341	0.911777	35.478	70.138	-
AFA2_01765	K21394	TRAP-type transport system small permease protein	-0.720969	6.37201	0.270617	0.999583	98.712	163.482	-
AFA2_01766	K21395	TRAP-type transport system periplasmic protein	-0.360284	8.94505	0.577632	0.999583	346.809	447.265	-
AFA2_01767	K01652	acetolactate synthase I/II/III large subunit [EC:2.2.1.6]	-0.12005	7.85013	0.852881	0.999583	98.409	107.446	-
AFA2_01768		SET domain-containing protein-lysine N-methyltransferase	0.342161	8.34083	0.597172	0.999583	356.565	282.583	-
AFA2_01769	K21394	TRAP-type transport system small permease protein	-0.560567	4.54609	0.401319	0.999583	28.165	41.746	-
AFA2_01770	K11690	C4-dicarboxylate transporter, DctM subunit	-0.639744	5.77656	0.329978	0.999583	25.823	40.427	-
AFA2_01771	K21395	TRAP-type transport system periplasmic protein	-1.43862	9.33184	0.0290208	0.386796	266.874	726.782	-
AFA2_01772		thioesterase	-0.302741	5.30133	0.645427	0.999583	60.213	74.625	-
AFA2_01773	K01241	AMP nucleosidase [EC:3.2.2.4]	-0.152409	7.15314	0.814256	0.999583	70.596	78.828	-
AFA2_01774	K01638	malate synthase [EC:2.3.3.9]	-1.31567	8.55913	0.0453759	0.514457	78.664	196.729	-
AFA2_01775	K02020	molybdate transport system substrate-binding protein	0.402411	2.14913	0.593884	0.999583	5.21	3.955	-
AFA2_01776		molybdate ABC transporter permease	NA	NA	NA	NA	2.054	1.919	-
AFA2_01777	K03813	molybdenum transport protein [EC:2.4.2.-]	-0.341245	1.96503	0.656333	0.999583	2.777	3.538	-
AFA2_01778		lysR family transcriptional regulator	0.242288	4.79585	0.714771	0.999583	26.262	22.302	-
AFA2_01779		membrane protein	NA	NA	NA	NA	1.074	1.019	-
AFA2_01780		thioesterase	NA	NA	NA	NA	1.993	2.498	-
AFA2_01781		araC family transcriptional regulator	0.287877	4.61445	0.665327	0.999583	20.804	17.117	-
AFA2_01782	K05913	2,4'-dihydroxyacetophenone dioxygenase [EC:1.13.11.41]	-1.43485	4.99372	0.0334908	0.425273	26.215	71.254	-
AFA2_01783	K00299	FMN reductase [EC:1.5.1.38]	-3.61293	6.78547	6.16537e-07	0.000134559	22.29	274.274	down
AFA2_01784	K04091	alkanesulfonate monooxygenase [EC:1.14.14.5]	-3.36701	7.31997	2.35141e-06	0.000373232	19.142	198.538	down
AFA2_01785		amidohydrolase	-3.26118	6.56095	4.86306e-06	0.000628956	16.396	158.079	down
AFA2_01786		DNA polymerase	-0.697709	6.03185	0.287371	0.999583	134.661	219.458	-
AFA2_01787		hypothetical protein	-0.128554	6.12927	0.843731	0.999583	194.522	213.644	-
AFA2_01788	K14060	putative DNA-invertase from lambdoid prophage Rac	0.453753	6.29554	0.486984	0.999583	127.824	93.756	-
AFA2_01789		acyl-CoA dehydrogenase	-0.449091	4.73873	0.499164	0.999583	13.555	18.596	-
AFA2_01790	K02073	D-methionine transport system substrate-binding protein	-0.67323	3.83393	0.323695	0.999583	10.036	16.089	-
AFA2_01791	K20938	long-chain alkane monooxygenase [EC:1.14.14.28]	-1.25432	5.12006	0.0612155	0.619608	11.253	26.985	-
AFA2_01792	K02073	D-methionine transport system substrate-binding protein	-1.74517	4.43761	0.0114345	0.21099	9.394	31.681	-
AFA2_01793		sfnB family sulfur acquisition oxidoreductase	-1.77301	4.89773	0.00950152	0.186714	8.785	30.195	-
AFA2_01794		sfnB family sulfur acquisition oxidoreductase	-2.09264	5.94781	0.00213904	0.0661021	14.539	62.34	-
AFA2_01795	K02072	D-methionine transport system permease protein	-1.76418	6.55621	0.00850056	0.1745	50.767	173.303	-
AFA2_01796	K02071	D-methionine transport system ATP-binding protein	-2.3481	8.17025	0.000556171	0.0236848	61.789	316.112	down
AFA2_01797	K02073	D-methionine transport system substrate-binding protein	-3.09031	7.93524	1.07982e-05	0.00114265	48.062	411.373	down
AFA2_01798	K02073	D-methionine transport system substrate-binding protein	-3.56347	8.47052	6.60945e-07	0.000135766	52.649	625.537	down
AFA2_01799	K06218	mRNA interferase RelE/StbE	0.203395	2.92576	0.774033	0.999583	23.312	20.333	-
AFA2_01800		DNA-binding protein	-0.0117832	3.7865	0.986171	0.999583	32.413	32.832	-
AFA2_01801	K00821	acetylornithine/N-succinyldiaminopimelate aminotransferase [EC:2.6.1.11 2.6.1.17]	0.0261712	8.59546	0.967706	0.999583	258.258	254.794	-
AFA2_01802	K01286	D-alanyl-D-alanine carboxypeptidase [EC:3.4.16.4]	-1.31709	4.58499	0.0520402	0.564362	10.088	25.273	-
AFA2_01803	K02014	iron complex outermembrane recepter protein	-0.927909	5.33806	0.161663	0.98256	8.61	16.461	-
AFA2_01804	K07165	transmembrane sensor	-0.0104308	5.3235	0.987336	0.999583	31.833	32.213	-
AFA2_01805	K03088	RNA polymerase sigma-70 factor, ECF subfamily	0.411823	4.9367	0.534036	0.999583	49.449	37.335	-
AFA2_01806	K02346	DNA polymerase IV [EC:2.7.7.7]	0.218895	6.00421	0.737479	0.999583	44.936	38.788	-
AFA2_01807	K02035	peptide/nickel transport system substrate-binding protein	-1.11357	10.7395	0.0882997	0.743736	542.131	1178.53	-
AFA2_01808	K02033	peptide/nickel transport system permease protein	-1.29988	6.61423	0.0492973	0.537957	45.091	111.557	-
AFA2_01809	K02034	peptide/nickel transport system permease protein	-1.3811	6.44891	0.0373079	0.45356	41.643	108.998	-
AFA2_01810	K02031	peptide/nickel transport system ATP-binding protein	-1.52223	6.83783	0.0219518	0.33573	47.672	137.597	-
AFA2_01811	K02032	peptide/nickel transport system ATP-binding protein	-1.13014	7.13428	0.0853698	0.734265	69.006	151.759	-
AFA2_01812	K03088	RNA polymerase sigma-70 factor, ECF subfamily	0.382812	5.67896	0.559323	0.999583	81.024	62.424	-
AFA2_01813		iron dicitrate transport regulator FecR	-0.116103	5.35505	0.859728	0.999583	30.328	33.024	-
AFA2_01814	K02014	iron complex outermembrane recepter protein	-0.120212	3.87802	0.859216	0.999583	4.288	4.683	-
AFA2_01815		hypothetical protein	0.491405	2.88798	0.49043	0.999583	27.569	19.684	-
AFA2_01816	K01579	aspartate 1-decarboxylase [EC:4.1.1.11]	0.25019	6.89771	0.700159	0.999583	181.655	153.439	-
AFA2_01817	K02028	polar amino acid transport system ATP-binding protein [EC:7.4.2.1]	0.020346	6.52243	0.975045	0.999583	83.933	83.142	-
AFA2_01818		asp/Glu/hydantoin racemase	0.760845	7.50529	0.24301	0.999583	291.103	172.583	-
AFA2_01819	K04033	AraC family transcriptional regulator, ethanolamine operon transcriptional activator	0.924894	6.58777	0.158588	0.98256	101.268	53.58	-
AFA2_01820		membrane protein	0.535697	4.56296	0.422525	0.999583	13.665	9.467	-
AFA2_01821		flavin reductase	0.78033	3.7877	0.255065	0.999583	21.975	12.844	-
AFA2_01822		alanine-phosphoribitol ligase	1.15876	4.94115	0.0842374	0.728512	26.593	11.96	-
AFA2_01823		short-chain dehydrogenase	2.39901	4.53423	0.000727942	0.0284587	38.645	7.345	up
AFA2_01824		phenol degradation protein	1.99329	3.74789	0.00539559	0.123365	18.402	4.631	-
AFA2_01825		membrane protein	0.679563	3.78208	0.320753	0.999583	9.395	5.889	-
AFA2_01826	K21395	TRAP-type transport system periplasmic protein	-0.744388	5.38603	0.259729	0.999583	23.588	39.709	-
AFA2_01827	K11690	C4-dicarboxylate transporter, DctM subunit	-0.369998	3.56192	0.589939	0.999583	6.14	7.976	-
AFA2_01828	K21394	TRAP-type transport system small permease protein	0.0164041	2.9725	0.981457	0.999583	11.872	11.792	-
AFA2_01829		short-chain dehydrogenase	-1.21169	6.0421	0.067329	0.659253	42.634	99.232	-
AFA2_01830		short-chain dehydrogenase	-1.22954	4.67249	0.068533	0.66477	29.578	69.732	-
AFA2_01831	K00626	acetyl-CoA C-acetyltransferase [EC:2.3.1.9]	-1.51588	6.03022	0.0232159	0.342067	22.498	64.661	-
AFA2_01832		ATP-dependent acyl-CoA ligase	-1.35928	6.94755	0.0397656	0.472318	33.381	86.054	-
AFA2_01833		dioxygenase hydroxylase small subunit	-1.84915	4.82432	0.00707464	0.151562	19.899	72.107	-
AFA2_01834		oxidoreductase	-1.09848	6.49208	0.0952903	0.767519	33.75	72.616	-
AFA2_01835		ferredoxin	-0.872959	5.02739	0.189461	0.999583	18.583	34.205	-
AFA2_01836	K01475	isatin hydrolase [EC:3.5.2.20]	-0.629348	7.47594	0.333285	0.999583	139.513	216.821	-
AFA2_01837	K01501	nitrilase [EC:3.5.5.1]	-1.02214	7.46029	0.118468	0.8565	88.92	181.445	-
AFA2_01838		fumarylacetoacetate hydrolase	-0.871616	7.60582	0.181675	0.999583	117.341	215.712	-
AFA2_01839	K00450	gentisate 1,2-dioxygenase [EC:1.13.11.4]	-0.621738	7.03734	0.339839	0.999583	72.384	111.904	-
AFA2_01840	K09461	anthraniloyl-CoA monooxygenase [EC:1.14.13.40]	-0.689722	6.4468	0.291493	0.999583	22.458	36.396	-
AFA2_01841	K01075	4-hydroxybenzoyl-CoA thioesterase [EC:3.1.2.23]	-0.530355	5.35143	0.420842	0.999583	58.91	85.494	-
AFA2_01842		marR family transcriptional regulator	-0.438508	6.57369	0.500899	0.999583	123.247	167.811	-
AFA2_01843	K00180	indolepyruvate ferredoxin oxidoreductase, beta subunit [EC:1.2.7.8]	-1.31449	6.18933	0.0474943	0.529706	21.833	54.569	-
AFA2_01844	K00179	indolepyruvate ferredoxin oxidoreductase, alpha subunit [EC:1.2.7.8]	-1.64096	5.51307	0.0149135	0.257811	7.861	24.644	-
AFA2_01845		transcription regulator protein	-0.486667	4.92034	0.462691	0.999583	42.914	60.424	-
AFA2_01846		abortive phage resistance protein	-0.0149248	6.49073	0.981696	0.999583	71.463	72.542	-
AFA2_01847	K07795	putative tricarboxylic transport membrane protein	-1.00241	6.91167	0.126366	0.882326	64.108	129.043	-
AFA2_01848		phosphonate monoester hydrolase	-0.526709	5.77804	0.421887	0.999583	22.101	31.992	-
AFA2_01849		transcriptional regulator	0.348102	7.38486	0.591644	0.999583	198.871	156.958	-
AFA2_01850		5'-nucleotidase	-0.0908211	6.30119	0.889103	0.999583	60.246	64.46	-
AFA2_01851	K00799	glutathione S-transferase [EC:2.5.1.18]	0.0485501	5.97682	0.940718	0.999583	71.597	69.548	-
AFA2_01852		MFS transporter	-0.414748	6.57422	0.524295	0.999583	42.224	56.552	-
AFA2_01853	K07795	putative tricarboxylic transport membrane protein	-0.453394	10.2413	0.483393	0.999583	823.757	1133.18	-
AFA2_01854		ATP-binding protein	-0.0582252	6.30891	0.928762	0.999583	50.481	52.804	-
AFA2_01855	K01841	phosphoenolpyruvate phosphomutase [EC:5.4.2.9]	-0.656728	2.76794	0.360832	0.999583	4.538	7.197	-
AFA2_01856	K00812	aspartate aminotransferase [EC:2.6.1.1]	0.672926	3.37438	0.333652	0.999583	7.942	5	-
AFA2_01857	K02011	iron(III) transport system permease protein	0.878614	2.07786	0.253343	0.999583	2.404	1.31	-
AFA2_01858	K10822	nonpolar-amino-acid-transporting ATPase [EC:7.4.2.2]	0.681606	2.68168	0.347353	0.999583	5.565	3.48	-
AFA2_01859	K02012	iron(III) transport system substrate-binding protein	-1.08763	2.04746	0.159253	0.98256	1.969	4.221	-
AFA2_01860		lysR family transcriptional regulator	-0.608505	5.14604	0.357484	0.999583	24.874	38.111	-
AFA2_01861		membrane protein	0.556255	5.71134	0.396926	0.999583	52.743	36.03	-
AFA2_01862		gntR family transcriptional regulator	-0.437306	5.17734	0.507428	0.999583	32.987	44.882	-
AFA2_01863	K07795	putative tricarboxylic transport membrane protein	-1.09799	2.91699	0.126902	0.882326	3.764	8.112	-
AFA2_01864	K01799	maleate isomerase [EC:5.2.1.1]	-1.19159	3.28997	0.0915861	0.757865	5.867	13.488	-
AFA2_01865		enoyl-CoA hydratase	-1.14357	4.97963	0.0877124	0.743736	18.492	41.065	-
AFA2_01866		gntR family transcriptional regulator	-0.0697765	5.39367	0.915372	0.999583	41.823	44.101	-
AFA2_01867		hydrolase	-0.620281	5.49653	0.346172	0.999583	34.813	53.772	-
AFA2_01868		hypothetical protein	-0.462175	4.0571	0.493815	0.999583	29.157	40.37	-
AFA2_01869		substrate-CoA ligase	-1.16055	5.51341	0.0809343	0.713694	14.578	32.752	-
AFA2_01870	K01995	branched-chain amino acid transport system ATP-binding protein	-1.75498	5.43026	0.00957099	0.186714	9.604	32.588	-
AFA2_01871	K01998	branched-chain amino acid transport system permease protein	-2.08575	3.94935	0.00333692	0.0900837	4.647	19.868	-
AFA2_01872	K01997	branched-chain amino acid transport system permease protein	-1.94883	4.47485	0.00503815	0.117288	8.302	32.25	-
AFA2_01873	K01999	branched-chain amino acid transport system substrate-binding protein	-2.05035	7.17618	0.00237919	0.0716218	38.236	159.154	-
AFA2_01874	K21395	TRAP-type transport system periplasmic protein	-0.679417	4.31727	0.312423	0.999583	10.997	17.702	-
AFA2_01875		aldolase	-0.721241	3.49791	0.297012	0.999583	7.802	12.933	-
AFA2_01876	K03566	LysR family transcriptional regulator, glycine cleavage system transcriptional activator	-0.86689	3.94381	0.203751	0.999583	9.309	17.069	-
AFA2_01877	K00053	ketol-acid reductoisomerase [EC:1.1.1.86]	-3.01298	2.97406	0.000143297	0.00809133	1.289	10.556	down
AFA2_01878		(2Fe-2S)-binding protein	-2.42894	4.73277	0.000571823	0.0240579	4.314	23.381	down
AFA2_01879	K03863	vanillate monooxygenase ferredoxin subunit	-2.45836	2.73086	0.0015758	0.0514668	1.522	8.47	-
AFA2_01880		C4-dicarboxylate ABC transporter substrate-binding protein	-2.0992	1.26772	0.0206586	0.323497	1.055	4.626	-
AFA2_01881		C4-dicarboxylate ABC transporter	0.505054	6.46465	0.43886	0.999583	46.007	32.566	-
AFA2_01882		gntR family transcriptional regulator	0.152717	6.44151	0.814499	0.999583	106.541	96.283	-
AFA2_01883	K01796	alpha-methylacyl-CoA racemase [EC:5.1.99.4]	-0.464333	4.14962	0.490664	0.999583	11.275	15.634	-
AFA2_01884	K19745	acrylyl-CoA reductase (NADPH) [EC:1.3.1.-]	-0.946262	4.4847	0.159833	0.98256	11.886	23.023	-
AFA2_01885		acyl-CoA transferase	-0.411451	4.08443	0.541895	0.999583	9.309	12.443	-
AFA2_01886		iclR family transcriptional regulator	0.00902364	2.53088	0.9901	0.999583	5.347	5.338	-
AFA2_01887	K00249	acyl-CoA dehydrogenase [EC:1.3.8.7]	0.836043	3.06698	0.238962	0.999583	7.092	3.986	-
AFA2_01888	K07795	putative tricarboxylic transport membrane protein	-0.232146	3.21053	0.739062	0.999583	6.725	7.938	-
AFA2_01889	K00459	nitronate monooxygenase [EC:1.13.12.16]	0.346884	3.06655	0.622001	0.999583	6.417	5.066	-
AFA2_01890		enoyl-CoA hydratase	NA	NA	NA	NA	2.366	2.341	-
AFA2_01891	K22549	D-hydroxyproline dehydrogenase subunit alpha [EC:1.5.99.-]	0.0980459	4.823	0.8823	0.999583	15.888	14.913	-
AFA2_01892	K22550	D-hydroxyproline dehydrogenase subunit gamma	0.208457	2.8668	0.7694	0.999583	20.299	17.643	-
AFA2_01893		FAD-dependent oxidoreductase	0.193225	4.33772	0.772798	0.999583	13.621	11.967	-
AFA2_01894		XRE family transcriptional regulator	0.659652	6.49523	0.312806	0.999583	161.687	102.818	-
AFA2_01895	K05606	methylmalonyl-CoA/ethylmalonyl-CoA epimerase [EC:5.1.99.1]	0.262276	3.97692	0.698153	0.999583	14.511	12.152	-
AFA2_01896		dihydrodipicolinate synthase family protein	0.138837	4.56129	0.83479	0.999583	20.845	19.019	-
AFA2_01897		porin	-1.86135	2.1639	0.0185785	0.300822	1.202	4.422	-
AFA2_01898		aldehyde-activating protein	-0.154163	5.08587	0.815158	0.999583	55.111	61.614	-
AFA2_01899		addiction module antidote protein	-0.353629	3.60912	0.605767	0.999583	28.328	36.379	-
AFA2_01900		addiction module protein	-0.232145	4.06795	0.730533	0.999583	40.638	47.963	-
AFA2_01901	K01432	arylformamidase [EC:3.5.1.9]	-1.02798	5.35832	0.121705	0.865571	25.441	52.139	-
AFA2_01902	K21395	TRAP-type transport system periplasmic protein	-1.78224	5.11302	0.008892	0.180528	11.782	40.751	-
AFA2_01903	K11690	C4-dicarboxylate transporter, DctM subunit	-0.00663208	4.41324	0.992074	0.999583	12.811	12.929	-
AFA2_01904		TRAP ABC transporter permease	0.144007	2.77513	0.840377	0.999583	11.208	10.188	-
AFA2_01905		GNAT family N-acetyltransferase	0.557641	4.44991	0.405102	0.999583	43.226	29.494	-
AFA2_01906	K06183	16S rRNA pseudouridine516 synthase [EC:5.4.99.19]	-0.11339	6.04679	0.862047	0.999583	71.028	77.195	-
AFA2_01907	K02470	DNA gyrase subunit B [EC:5.6.2.2]	-0.140518	9.99526	0.827748	0.999583	311.963	345.476	-
AFA2_01908	K02338	DNA polymerase III subunit beta [EC:2.7.7.7]	0.140946	9.49607	0.827285	0.999583	537.884	490.087	-
AFA2_01909	K02313	chromosomal replication initiator protein	0.0491014	8.83981	0.939437	0.999583	262.71	255.099	-
AFA2_01910	K02914	50S ribosomal protein L34	-0.237661	8.25298	0.71343	0.999583	1634.14	1935.75	-
AFA2_01911	K03536	ribonuclease P protein component [EC:3.1.26.5]	-0.347703	7.50333	0.591917	0.999583	343.52	439.184	-
AFA2_01912		membrane protein insertion efficiency factor YidD	-0.261547	4.53462	0.694657	0.999583	67.538	81.351	-
AFA2_01913	K03217	YidC/Oxa1 family membrane protein insertase	-0.451357	8.1665	0.486217	0.999583	114.653	157.5	-
AFA2_01914	K03781	catalase [EC:1.11.1.6]	0.0630817	8.38015	0.92229	0.999583	185.909	178.782	-
AFA2_01915		glyoxalase	0.189835	5.39252	0.772598	0.999583	89.861	79.143	-
AFA2_01916		tetR family transcriptional regulator	0.0765491	5.80691	0.906797	0.999583	63.665	60.655	-
AFA2_01917		histidine kinase	-0.0779106	6.31221	0.904777	0.999583	67.496	71.573	-
AFA2_01918	K00480	salicylate hydroxylase [EC:1.14.13.1]	-0.294711	4.24502	0.660503	0.999583	10.935	13.479	-
AFA2_01919	K13995	maleamate amidohydrolase [EC:3.5.1.107]	-0.863007	2.16056	0.255335	0.999583	3.781	6.928	-
AFA2_01920	K18028	meso-butanediol dehydrogenase / (S,S)-butanediol dehydrogenase / diacetyl reductase [EC:1.1.1.- 1.1.1.76 1.1.1.304]	-1.1502	4.5288	0.0887244	0.743736	10.729	23.941	-
AFA2_01921	K15357	N-formylmaleamate deformylase [EC:3.5.1.106]	-1.56363	4.06364	0.0240378	0.342662	7.858	23.37	-
AFA2_01922	K01996	branched-chain amino acid transport system ATP-binding protein	-1.06099	3.30443	0.131314	0.89386	6.723	14.113	-
AFA2_01923	K01995	branched-chain amino acid transport system ATP-binding protein	-1.55714	2.83341	0.0342271	0.429931	3.604	10.693	-
AFA2_01924	K01998	branched-chain amino acid transport system permease protein	-2.54188	2.79902	0.0010828	0.0393868	1.603	9.453	down
AFA2_01925	K01997	branched-chain amino acid transport system permease protein	-1.87351	1.80773	0.0230969	0.341755	1.236	4.596	-
AFA2_01926	K01999	branched-chain amino acid transport system substrate-binding protein	-2.18441	2.65702	0.0045275	0.109792	1.512	6.95	-
AFA2_01927	K07795	putative tricarboxylic transport membrane protein	-0.207592	7.59027	0.748683	0.999583	144.905	168.111	-
AFA2_01928	K19244	alanine dehydrogenase [EC:1.4.1.1]	-0.123429	6.40754	0.84961	0.999583	63.543	69.542	-
AFA2_01929	K01754	threonine dehydratase [EC:4.3.1.19]	-0.0347775	7.44123	0.957197	0.999583	138.644	142.687	-
AFA2_01930	K01438	acetylornithine deacetylase [EC:3.5.1.16]	-0.401394	7.98808	0.535712	0.999583	143.994	191.072	-
AFA2_01931		transcriptional regulator	0.121009	6.00709	0.852935	0.999583	87.226	80.579	-
AFA2_01932	K03650	tRNA modification GTPase [EC:3.6.-.-]	0.0591605	6.7539	0.927443	0.999583	63.04	60.788	-
AFA2_01933	K14623	DNA-damage-inducible protein D	0.37545	5.80004	0.566426	0.999583	56.334	43.624	-
AFA2_01934		hypothetical protein	-0.436208	4.55483	0.513048	0.999583	39.89	54.237	-
AFA2_01935		hypothetical protein	-1.94813	6.40155	0.00391792	0.0984272	54.596	211.739	-
AFA2_01936		transporter	-0.237348	9.16008	0.71348	0.999583	125.322	148.42	-
AFA2_01937	K07165	transmembrane sensor	0.662832	8.11811	0.307714	0.999583	356.289	226.084	-
AFA2_01938		membrane protein	0.144708	6.00361	0.824581	0.999583	51.542	46.838	-
AFA2_01939	K06998	trans-2,3-dihydro-3-hydroxyanthranilate isomerase [EC:5.3.3.17]	0.160595	7.29639	0.804393	0.999583	165.538	148.786	-
AFA2_01940		transcriptional regulator	0.21918	7.32756	0.735386	0.999583	384.246	331.617	-
AFA2_01941		hypothetical protein	NA	NA	NA	NA	3.737	0	-
AFA2_01942	K17989	L-serine/L-threonine ammonia-lyase [EC:4.3.1.17 4.3.1.19]	-0.340243	6.73398	0.600918	0.999583	80.49	102.376	-
AFA2_01943		membrane protein	-0.186296	4.81277	0.778538	0.999583	20.474	23.406	-
AFA2_01944	K01613	phosphatidylserine decarboxylase [EC:4.1.1.65]	0.439533	6.42189	0.500335	0.999583	91.351	67.668	-
AFA2_01945	K13069	diguanylate cyclase [EC:2.7.7.65]	0.220527	5.72452	0.736222	0.999583	32.616	28.122	-
AFA2_01946		metallophosphoesterase	0.197456	6.93717	0.76108	0.999583	97.253	85.206	-
AFA2_01947	K14287	methionine transaminase [EC:2.6.1.88]	-0.439726	6.45487	0.500001	0.999583	49.892	67.99	-
AFA2_01948	K03495	tRNA uridine 5-carboxymethylaminomethyl modification enzyme	0.405172	9.07094	0.531265	0.999583	251.978	191.163	-
AFA2_01949	K03501	16S rRNA (guanine527-N7)-methyltransferase [EC:2.1.1.170]	-0.405503	7.08754	0.532598	0.999583	137.035	182.361	-
AFA2_01950	K03496	chromosome partitioning protein	-0.290876	7.45818	0.653752	0.999583	152.623	187.589	-
AFA2_01951	K03497	ParB family transcriptional regulator, chromosome partitioning protein	0.163179	8.00474	0.800954	0.999583	227.637	204.235	-
AFA2_01955	K02358	elongation factor Tu	-0.318051	12.0431	0.622458	0.999583	2487.64	3115.63	-
AFA2_01957	K03073	preprotein translocase subunit SecE	0.124634	9.55576	0.846997	0.999583	1624.5	1496.97	-
AFA2_01958	K02601	transcription termination/antitermination protein NusG	-0.172251	9.54524	0.789753	0.999583	1037.26	1174.23	-
AFA2_01959	K02867	50S ribosomal protein L11	-0.35903	9.84409	0.578687	0.999583	1459.62	1880.77	-
AFA2_01960	K02863	50S ribosomal protein L1	-0.343556	10.1792	0.595061	0.999583	1157.78	1475.92	-
AFA2_01961	K02864	50S ribosomal protein L10	-0.952749	11.4177	0.143419	0.932621	2799.68	5444.16	-
AFA2_01962	K02935	50S ribosomal protein L7/L12	-1.02225	10.8278	0.116972	0.849201	2501.86	5105.14	-
AFA2_01963	K03043	DNA-directed RNA polymerase subunit beta [EC:2.7.7.6]	-0.515769	12.0492	0.425365	0.999583	668.855	960.746	-
AFA2_01964	K03046	DNA-directed RNA polymerase subunit beta' [EC:2.7.7.6]	-0.533513	12.4141	0.409682	0.999583	825.077	1199.81	-
AFA2_01965		azurin	-0.925994	11.0187	0.154837	0.979513	2524.17	4818.23	-
AFA2_01966		lysine exporter protein LysE/YggA	0.799075	2.1784	0.292712	0.999583	6.599	3.8	-
AFA2_01967		araC family transcriptional regulator	-0.102623	3.6017	0.880828	0.999583	11.199	12.081	-
AFA2_01968		two-component sensor protein	0.393609	6.09851	0.546863	0.999583	31.041	23.737	-
AFA2_01969		peptidoglycan-binding protein	0.219095	7.43546	0.735399	0.999583	133.884	115.553	-
AFA2_01970		DNA-binding response regulator	0.182911	7.88092	0.777556	0.999583	280.022	247.822	-
AFA2_01971	K02950	small subunit ribosomal protein S12	-0.405103	10.6248	0.53095	0.999583	2246.11	2988.1	-
AFA2_01972	K02992	small subunit ribosomal protein S7	-0.3333	10.1749	0.606075	0.999583	1712.64	2167.77	-
AFA2_01973	K02355	elongation factor G	-0.640001	11.9699	0.323277	0.999583	1175.95	1841.04	-
AFA2_01974	K02358	elongation factor Tu	-0.405687	12.3664	0.530224	0.999583	3007.95	4003.22	-
AFA2_01975	K02946	30S ribosomal protein S10	-0.182703	10.0219	0.77727	0.999583	2461.19	2806.47	-
AFA2_01976	K02001	glycine betaine/proline transport system permease protein	0.0367238	6.21513	0.95506	0.999583	30.539	29.91	-
AFA2_01977	K02000	glycine betaine/proline transport system ATP-binding protein [EC:7.6.2.9]	0.219435	6.07466	0.736716	0.999583	67.53	58.269	-
AFA2_01978	K02906	50S ribosomal protein L3	-0.496591	11.5649	0.442724	0.999583	2936.12	4161.77	-
AFA2_01979	K02926	50S ribosomal protein L4	-0.564183	10.8633	0.383575	0.999583	1908.81	2835.41	-
AFA2_01980	K02892	50S ribosomal protein L23	-0.577296	9.6536	0.372942	0.999583	1715.85	2572.06	-
AFA2_01981	K02886	50S ribosomal protein L2	-0.629919	11.2731	0.330954	0.999583	1850.45	2876.85	-
AFA2_01982	K02965	30S ribosomal protein S19	-0.569512	10.1777	0.379245	0.999583	2664.05	3971.91	-
AFA2_01983	K02890	50S ribosomal protein L22	-0.623464	10.4727	0.336004	0.999583	2672.97	4137.06	-
AFA2_01984	K02982	30S ribosomal protein S3	-0.631187	11.7531	0.329948	0.999583	2759.64	4294.11	-
AFA2_01985	K02878	50S ribosomal protein L16	-0.563158	10.986	0.384419	0.999583	3096.27	4596.03	-
AFA2_01986	K02904	50S ribosomal protein L29	-0.532345	10.2432	0.410927	0.999583	4069.28	5912.7	-
AFA2_01987	K02961	30S ribosomal protein S17	-0.51279	10.3075	0.42822	0.999583	2983.66	4276.91	-
AFA2_01988	K18991	AraC family transcriptional regulator, activator of mtrCDE	0.434064	5.85709	0.507442	0.999583	53.927	40.097	-
AFA2_01989		alkylhydroperoxidase	-0.371669	8.07703	0.566184	0.999583	330.635	429.788	-
AFA2_01990		acyl-CoA dehydrogenase	-0.501382	8.38624	0.439268	0.999583	199.899	284.292	-
AFA2_01991		ABC transporter ATP-binding protein	-0.514748	6.93653	0.429013	0.999583	97.976	140.642	-
AFA2_01992	K02051	NitT/TauT family transport system substrate-binding protein	-0.617131	7.13663	0.343218	0.999583	73.028	112.54	-
AFA2_01993	K02050	NitT/TauT family transport system permease protein	-0.495333	5.44784	0.451471	0.999583	34.15	48.37	-
AFA2_01994	K02302	uroporphyrin-III C-methyltransferase / precorrin-2 dehydrogenase / sirohydrochlorin ferrochelatase [EC:2.1.1.107 1.3.1.76 4.99.1.4]	-0.81964	10.1447	0.207259	0.999583	443.733	786.821	-
AFA2_01995	K00381	sulfite reductase (NADPH) hemoprotein beta-component [EC:1.8.1.2]	-1.25309	11.2814	0.0558395	0.594486	678.483	1624.7	-
AFA2_01996	K00380	sulfite reductase (NADPH) flavoprotein alpha-component [EC:1.8.1.2]	-1.81016	10.9521	0.00653322	0.14294	378.211	1332.5	-
AFA2_01997	K01897	long-chain acyl-CoA synthetase [EC:6.2.1.3]	-0.893961	9.03397	0.169843	0.999583	173.647	324.191	-
AFA2_01998		lipoprotein transmembrane	-1.29984	7.97533	0.048183	0.532453	199.879	494.432	-
AFA2_01999		hypothetical protein	-1.32857	8.30638	0.0434558	0.500817	273.743	690.758	-
AFA2_02000	K06076	long-chain fatty acid transport protein	-1.32647	11.4763	0.0433032	0.500712	966.095	2434.13	-
AFA2_02001		enoyl-CoA hydratase	-1.56045	8.62498	0.0183621	0.300822	81.051	240.184	-
AFA2_02002	K00626	acetyl-CoA C-acetyltransferase [EC:2.3.1.9]	-1.80657	8.18084	0.00677476	0.146941	78.442	275.703	-
AFA2_02003	K06445	acyl-CoA dehydrogenase [EC:1.3.99.-]	-2.65122	9.26654	0.000114261	0.00714999	56.839	358.756	down
AFA2_02004		tetR family transcriptional regulator	-2.59472	8.52195	0.00015664	0.00868231	125.82	763.692	down
AFA2_02005	K00135	succinate-semialdehyde dehydrogenase / glutarate-semialdehyde dehydrogenase [EC:1.2.1.16 1.2.1.79 1.2.1.20]	0.0324506	7.59145	0.960041	0.999583	107.545	105.642	-
AFA2_02006	K12543	outer membrane protein, adhesin transport system	0.619366	11.1469	0.339074	0.999583	1407.47	920.461	-
AFA2_02007		tryptophan synthase subunit beta	0.76791	8.287	0.23787	0.999583	1396.73	824.038	-
AFA2_02008	K12541	ATP-binding cassette, subfamily C, bacterial LapB	0.847111	9.52434	0.192811	0.999583	340.739	190.293	-
AFA2_02009	K12542	membrane fusion protein, adhesin transport system	0.63973	8.24394	0.324622	0.999583	213.617	137.74	-
AFA2_02010		helix-turn-helix transcriptional regulator	0.354355	8.83118	0.583948	0.999583	655.003	514.732	-
AFA2_02011		hypothetical protein	0.502969	4.79501	0.449138	0.999583	16.654	11.804	-
AFA2_02012	K21023	diguanylate cyclase [EC:2.7.7.65]	-3.12302	6.82391	1.0081e-05	0.00110009	6.299	55.173	down
AFA2_02013	K01586	diaminopimelate decarboxylase [EC:4.1.1.20]	-0.034239	8.33306	0.957776	0.999583	197.853	203.547	-
AFA2_02014	K05366	penicillin-binding protein 1A [EC:2.4.1.129 3.4.16.4]	0.258387	9.12616	0.689396	0.999583	195.994	164.616	-
AFA2_02015	K00891	shikimate kinase [EC:2.7.1.71]	-0.253168	7.15896	0.696456	0.999583	169.356	202.786	-
AFA2_02016	K01735	3-dehydroquinate synthase [EC:4.2.3.4]	-0.558334	8.17045	0.389539	0.999583	168.6	249.436	-
AFA2_02017	K01129	dGTPase [EC:3.1.5.1]	0.0751407	7.6811	0.907626	0.999583	147.401	140.57	-
AFA2_02018	K03701	excinuclease ABC subunit A	-0.777667	6.92591	0.233772	0.999583	23.782	40.964	-
AFA2_02019		transporter	0.0673298	7.21921	0.917303	0.999583	99.019	94.942	-
AFA2_02020	K03111	single-strand DNA-binding protein	0.0324079	8.45588	0.960024	0.999583	545.412	535.775	-
AFA2_02021		gntR family transcriptional regulator	-0.8461	3.58687	0.220583	0.999583	10.016	18.106	-
AFA2_02022		hydrolase	-1.16313	5.01582	0.0823862	0.722846	17.009	38.287	-
AFA2_02023	K07795	putative tricarboxylic transport membrane protein	-0.914094	5.5279	0.166912	0.998097	25.716	48.698	-
AFA2_02024	K09022	2-iminobutanoate/2-iminopropanoate deaminase [EC:3.5.99.10]	-1.17334	3.98293	0.0873069	0.743736	19.437	44.089	-
AFA2_02025		MFS transporter	0.204631	3.8626	0.762973	0.999583	9.799	8.541	-
AFA2_02026		chromate resistance protein ChrB	-0.661953	3.74926	0.333224	0.999583	15.047	23.934	-
AFA2_02027	K03594	bacterioferritin [EC:1.16.3.1]	0.761478	8.68704	0.241493	0.999583	744.23	441.045	-
AFA2_02028	K07552	MFS transporter, DHA1 family, multidrug resistance protein	-0.635073	1.92713	0.411504	0.999583	1.752	2.74	-
AFA2_02029		tetR family transcriptional regulator	0.0201251	6.11396	0.975381	0.999583	92.661	91.802	-
AFA2_02030	K05799	GntR family transcriptional regulator, transcriptional repressor for pyruvate dehydrogenase complex	-0.180096	6.8879	0.781547	0.999583	123.387	140.445	-
[truncated: 1,721 more rows]
