# Supplementary material for: Gene expression analysis of Alcaligenes faecalis during induction of heterotrophic nitrification
Source: Sci Rep. 2021 Nov 29;11:23105. doi: 10.1038/s41598-021-02579-3 (PMC8629993; doi:10.1038/s41598-021-02579-3)
Supplement: Supplementary file 6 — Supplementary Table S3. [file 41598_2021_2579_MOESM6_ESM.xlsx]

## Sheet: Table S3
Supplementary Table S3. Differential expression of genes in LowC/Nsta cells compared with those in LowC/Nexp cells.
Locus tag	K-number	Product	logFC	logCPM	PValue	FDR	TPM LowC/Nsta	TPM LowC/Nexp	up/down
AFA2_00001	K07862	serine/threonine transporter SstT	-0.689572	5.32121	0.29814	0.550244	17.653	30.513	-
AFA2_00003	K00799	glutathione S-transferase [EC:2.5.1.18]	-1.01711	6.92164	0.121495	0.32738	91.542	198.534	-
AFA2_00004		thioredoxin reductase	0.466516	4.91889	0.482579	0.707919	26.544	20.578	-
AFA2_00005	K15256	tRNA (cmo5U34)-methyltransferase [EC:2.1.1.-]	-0.229407	3.56862	0.740178	0.887377	10.882	13.673	-
AFA2_00006		badM/Rrf2 family transcriptional regulator	0.46198	6.09585	0.480254	0.706775	129.688	100.87	-
AFA2_00007	K07734	transcriptional regulator	-0.565888	4.42673	0.400967	0.648661	18.616	29.538	-
AFA2_00008	K00375	GntR family transcriptional regulator / MocR family aminotransferase	-0.118321	6.90402	0.855528	0.935415	54.256	63.103	-
AFA2_00009	K05596	LysR family transcriptional regulator, chromosome initiation inhibitor	1.48204	4.5823	0.0300771	0.119392	27.763	10.637	-
AFA2_00010	K06895	L-lysine exporter family protein LysE/ArgO	4.19685	7.37287	1.64533e-08	1.02126e-06	363.423	21.208	up
AFA2_00011	K09022	2-iminobutanoate/2-iminopropanoate deaminase [EC:3.5.99.10]	1.78304	9.82803	0.00736835	0.0419119	2046.38	637.085	-
AFA2_00012		GCN5 family acetyltransferase	1.79657	9.15219	0.00699177	0.0404859	1252.94	386.419	-
AFA2_00013		dehydratase	1.41886	4.65877	0.0371221	0.140019	57.123	22.869	-
AFA2_00014	K16137	TetR/AcrR family transcriptional regulator, transcriptional repressor for nem operon	0.846713	3.44705	0.226093	0.470817	16.362	9.736	-
AFA2_00015	K09022	2-iminobutanoate/2-iminopropanoate deaminase [EC:3.5.99.10]	-0.0468206	2.37119	0.950159	0.98203	8.452	9.356	-
AFA2_00016	K18900	LysR family transcriptional regulator, regulator for bpeEF and oprC	0.545811	4.73619	0.413418	0.656348	24.77	18.175	-
AFA2_00017	K14260	alanine-synthesizing transaminase [EC:2.6.1.66 2.6.1.2]	0.429488	9.3861	0.506933	0.726419	427.42	340.046	-
AFA2_00018	K15974	MarR family transcriptional regulator, negative regulator of the multidrug operon emrRAB	0.973721	3.64595	0.161191	0.387695	23.739	12.935	-
AFA2_00019		DNA alkylation repair protein	-0.0744642	3.7825	0.9134	0.964457	12.025	13.568	-
AFA2_00020		metallophosphoesterase	0.290897	4.95807	0.66087	0.833568	20.073	17.577	-
AFA2_00021	K03781	catalase [EC:1.11.1.6]	1.44968	7.87788	0.0282477	0.114222	118.484	46.472	-
AFA2_00022		hypothetical protein	0.0671773	5.58307	0.918503	0.966299	42.678	43.647	-
AFA2_00023		hypothetical protein	0.83901	7.31935	0.198927	0.436603	443.146	265.412	-
AFA2_00024	K02014	iron complex outermembrane recepter protein	-4.04976	8.56895	3.51678e-08	1.91421e-06	15.308	271.772	down
AFA2_00025		choloylglycine hydrolase	-1.09465	8.28886	0.0945646	0.275366	132.603	303.443	-
AFA2_00026	K05524	4Fe-4S ferredoxin	-0.0960917	4.78075	0.885128	0.951849	56.329	64.515	-
AFA2_00027	K08167	MFS transporter, DHA2 family, multidrug resistance protein	1.17875	5.77529	0.0759789	0.236079	34.467	16.307	-
AFA2_00028		lysR family transcriptional regulator	1.61211	6.33665	0.0159199	0.0750104	100.174	35.098	-
AFA2_00029	K01091	phosphoglycolate phosphatase [EC:3.1.3.18]	-0.205375	7.41419	0.751553	0.892627	162.415	200.648	-
AFA2_00030	K00568	2-polyprenyl-6-hydroxyphenyl methylase / 3-demethylubiquinone-9 3-methyltransferase [EC:2.1.1.222 2.1.1.64]	0.370154	8.3112	0.567713	0.771044	353.818	293.307	-
AFA2_00031	K03286	OmpA-OmpF porin, OOP family	-0.328383	14.3881	0.611172	0.80205	22766.8	30629	-
AFA2_00032	K02469	DNA gyrase subunit A [EC:5.6.2.2]	-1.03835	10.0441	0.111595	0.308215	184.037	405.007	-
AFA2_00033	K00831	phosphoserine aminotransferase [EC:2.6.1.52]	-1.71858	8.82189	0.00975276	0.0508497	135.7	478.554	-
AFA2_00034	K04518	prephenate dehydratase [EC:4.2.1.51]	-1.76896	8.05683	0.00801179	0.0445556	78.951	288.335	-
AFA2_00035	K04517	prephenate dehydrogenase [EC:1.3.1.12]	-2.05306	6.00568	0.00264114	0.0192224	19.532	86.903	down
AFA2_00036	K00800	3-phosphoshikimate 1-carboxyvinyltransferase [EC:2.5.1.19]	-1.98399	5.11313	0.00409553	0.0267343	7.437	31.558	-
AFA2_00037	K00945	CMP/dCMP kinase [EC:2.7.4.25]	-0.213532	8.21076	0.74151	0.887377	288.979	359.027	-
AFA2_00038	K02945	30S ribosomal protein S1	-1.7573	11.6477	0.00816972	0.0450225	609.131	2206.44	-
AFA2_00039	K05788	integration host factor subunit beta	-2.59179	9.71566	0.000156152	0.00197309	508.755	3286.42	down*
AFA2_00040	K08992	lipopolysaccharide assembly protein A	0.844435	7.85141	0.195353	0.431705	636.199	379.616	-
AFA2_00041	K19804	lipopolysaccharide assembly protein B	0.156583	8.32438	0.808782	0.917726	193.387	185.894	-
AFA2_00042	K21344	D-glycero-beta-D-manno-heptose-7-phosphate kinase [EC:2.7.1.167]	-0.663673	6.47584	0.310601	0.564411	52.719	89.491	-
AFA2_00043	K03274	ADP-L-glycero-D-manno-heptose 6-epimerase [EC:5.1.3.20]	-0.0996897	8.15787	0.87758	0.947187	197.092	226.286	-
AFA2_00044	K02237	competence protein ComEA	0.617384	1.73574	0.443822	0.680237	6.767	4.712	-
AFA2_00045	K12339	S-sulfo-L-cysteine synthase (O-acetyl-L-serine-dependent) [EC:2.5.1.144]	-0.437247	8.52979	0.499794	0.721743	247.534	359.123	-
AFA2_00046	K08305	membrane-bound lytic murein transglycosylase B [EC:4.2.2.-]	0.0825092	8.06722	0.898565	0.959301	164.983	166.946	-
AFA2_00047		deacetylase	0.930047	8.17863	0.15412	0.381069	293.781	165.199	-
AFA2_00048	K03521	electron transfer flavoprotein beta subunit	0.219146	7.91221	0.735123	0.883768	246.703	227.078	-
AFA2_00049	K03522	electron transfer flavoprotein alpha subunit	-0.316245	7.5061	0.62601	0.811588	124.239	165.747	-
AFA2_00050	K20035	3-(methylthio)propanoyl-CoA dehydrogenase [EC:1.3.8.-]	-1.68845	7.81525	0.0112298	0.0564362	41.855	144.563	-
AFA2_00051	K24158	thioredoxin-dependent peroxiredoxin [EC:1.11.1.24]	2.37987	11.9817	0.000455569	0.00462499	7555.44	1555.31	up*
AFA2_00052		alpha-ketoglutarate decarboxylase	4.10218	9.5546	2.2591e-08	1.31028e-06	5210.01	324.961	up*
AFA2_00053	K03800	lipoate---protein ligase [EC:6.3.1.20]	-1.08885	5.38965	0.10284	0.292501	24.604	56.098	-
AFA2_00054		biotin--protein ligase	-0.686986	4.26762	0.311129	0.564594	37.443	64.624	-
AFA2_00055	K02884	50S ribosomal protein L19	0.196854	9.57202	0.760629	0.895648	1413.6	1321.42	-
AFA2_00056		coenzyme A pyrophosphatase	0.689543	7.85297	0.289205	0.539667	271.745	180.529	-
AFA2_00057	K06949	ribosome biogenesis GTPase / thiamine phosphate phosphatase [EC:3.6.1.- 3.1.3.100]	-0.686432	5.84859	0.297074	0.549137	34.841	60.088	-
AFA2_00058	K06013	STE24 endopeptidase [EC:3.4.24.84]	0.462528	6.49457	0.478455	0.705323	59.667	46.392	-
AFA2_00059	K13288	oligoribonuclease [EC:3.1.-.-]	0.558692	8.88782	0.388839	0.638679	738.428	537.147	-
AFA2_00060	K02609	ring-1,2-phenylacetyl-CoA epoxidase subunit PaaA [EC:1.14.13.149]	4.34304	8.59758	5.33636e-09	4.01703e-07	531.456	28.043	up
AFA2_00061	K02610	ring-1,2-phenylacetyl-CoA epoxidase subunit PaaB	4.30064	6.54308	1.1597e-08	7.74155e-07	444.733	24.126	up
AFA2_00062	K02611	ring-1,2-phenylacetyl-CoA epoxidase subunit PaaC [EC:1.14.13.149]	4.27992	7.70203	9.15175e-09	6.37135e-07	369.955	20.385	up
AFA2_00063	K02612	ring-1,2-phenylacetyl-CoA epoxidase subunit PaaD	3.92371	6.52879	1.08746e-07	4.99666e-06	246.916	17.403	up
AFA2_00064	K02613	ring-1,2-phenylacetyl-CoA epoxidase subunit PaaE	2.34794	6.49085	0.000616802	0.00584522	99.061	20.837	up
AFA2_00065		aldehyde dehydrogenase	1.7114	7.0362	0.0103963	0.0532303	86.215	28.202	-
AFA2_00066	K01692	enoyl-CoA hydratase [EC:4.2.1.17]	2.67209	6.92629	0.000115131	0.00153142	189.56	31.85	up
AFA2_00067	K02614	acyl-CoA thioesterase [EC:3.1.2.-]	2.38536	5.85865	0.000556962	0.00535471	150.3	30.794	up
AFA2_00068	K01912	phenylacetate-CoA ligase [EC:6.2.1.30]	2.72003	8.23238	8.18201e-05	0.00116726	283.995	46.172	up
AFA2_00069	K00997	holo-[acyl-carrier protein] synthase [EC:2.7.8.7]	0.455866	6.60234	0.484499	0.709093	174.515	136.317	-
AFA2_00070	K01207	beta-N-acetylhexosaminidase [EC:3.2.1.52]	-0.764653	7.11484	0.241736	0.490685	69.331	126.22	-
AFA2_00071	K03703	excinuclease ABC subunit C	-0.432024	7.32773	0.506213	0.725975	53.046	76.682	-
AFA2_00072	K00995	CDP-diacylglycerol---glycerol-3-phosphate 3-phosphatidyltransferase [EC:2.7.8.5]	0.0779587	7.27592	0.904349	0.961768	198.164	201.154	-
AFA2_00073	K08223	MFS transporter, FSR family, fosmidomycin resistance protein	-0.868636	7.0743	0.184415	0.418152	54.337	106.317	-
AFA2_00074	K06879	7-cyano-7-deazaguanine reductase [EC:1.7.1.13]	-1.29352	5.82871	0.0524946	0.181542	28.211	74.122	-
AFA2_00075	K01637	isocitrate lyase [EC:4.1.3.1]	7.07003	13.1185	4.66208e-17	2.35635e-14	9650.01	76.938	up*
AFA2_00076		hypothetical protein	2.14601	3.99197	0.00265345	0.0192224	105.361	25.434	up
AFA2_00077		membrane protein	-1.43999	8.59608	0.0290925	0.1167	153.595	446.539	-
AFA2_00078		cytochrome oxidase maturation protein Cbb3	-3.11909	5.88163	1.41698e-05	0.00026809	46.298	431.677	down
AFA2_00079	K00404	cytochrome c oxidase cbb3-type subunit I [EC:7.1.1.9]	-3.70578	10.5786	2.59221e-07	1.10883e-05	104.558	1461.91	down*
AFA2_00080	K00405	cytochrome c oxidase cbb3-type subunit II	-4.57735	9.55127	1.12566e-09	1.28471e-07	65.277	1670.34	down*
AFA2_00081	K00407	cytochrome c oxidase cbb3-type subunit IV	-4.63092	7.55429	1.21673e-09	1.30448e-07	59.661	1586.08	down*
AFA2_00082	K00406	cytochrome c oxidase cbb3-type subunit III	-4.23162	9.8595	1.00107e-08	6.81111e-07	73.07	1471.14	down*
AFA2_00083		cytochrome-c oxidase	-3.38206	8.86664	1.9418e-06	5.49607e-05	38.891	434.543	down
AFA2_00084		nitrogen fixation protein FixH	-0.419581	7.68424	0.517996	0.7369	615.592	882.245	-
AFA2_00085		membrane protein	-0.22846	8.07014	0.72425	0.876033	626.673	786.676	-
AFA2_00086	K01420	CRP/FNR family transcriptional regulator, anaerobic regulatory protein	0.650219	9.79225	0.316042	0.569037	1061.93	724.988	-
AFA2_00087	K03695	ATP-dependent Clp protease ATP-binding subunit ClpB	-0.00800258	10.2779	0.990111	0.996022	316.499	341.003	-
AFA2_00088	K09765	epoxyqueuosine reductase [EC:1.17.99.6]	0.916502	8.63541	0.159775	0.386124	531.397	301.637	-
AFA2_00089	K00982	[glutamine synthetase] adenylyltransferase / [glutamine synthetase]-adenylyl-L-tyrosine phosphorylase [EC:2.7.7.42 2.7.7.89]	-0.831685	7.27821	0.203099	0.442465	28.883	55.083	-
AFA2_00090		TIGR02099 family protein	-0.20641	6.9422	0.750808	0.892294	22.574	27.908	-
AFA2_00091	K17836	beta-lactamase class A [EC:3.5.2.6]	-1.67952	4.90832	0.0143583	0.069304	11.474	39.421	-
AFA2_00092		gntR family transcriptional regulator	0.402594	5.13282	0.54284	0.75494	41.576	33.694	-
AFA2_00093		V4R domain protein	1.24172	4.16943	0.0703894	0.224187	34.975	15.828	-
AFA2_00094	K02035	peptide/nickel transport system substrate-binding protein	1.94005	3.15187	0.00854904	0.0463193	6.456	1.795	-
AFA2_00095	K02033	peptide/nickel transport system ATP-binding protein	NA	NA	NA	NA	1.047	0.618	-
AFA2_00096	K02034	peptide/nickel transport system permease protein	0.230048	1.62212	0.778288	0.907221	2.399	2.189	-
AFA2_00097	K02031	peptide/nickel transport system ATP-binding protein	0.305944	2.63889	0.675643	0.843779	2.476	2.144	-
AFA2_00098		oxidoreductase	-0.518359	2.50432	0.48687	0.711502	2.37	3.643	-
AFA2_00099		phenylpropionate dioxygenase	1.10711	1.34105	0.200809	0.439102	3.603	1.778	-
AFA2_00100		flavin reductase	1.04324	5.65102	0.115695	0.316841	77.508	40.284	-
AFA2_00101	K00262	glutamate dehydrogenase (NADP+) [EC:1.4.1.4]	-3.17683	8.15483	6.70454e-06	0.000143762	30.192	292.645	down
AFA2_00102	K03628	transcription termination factor Rho	-1.47031	8.25819	0.0260953	0.109002	92.219	273.803	-
AFA2_00103	K03671	thioredoxin 1	0.789304	9.92366	0.224441	0.468756	2689.47	1667.38	-
AFA2_00104		DNA topoisomerase IV subunit B	-0.971187	8.17999	0.137118	0.354623	71.288	149.753	-
AFA2_00105	K02621	topoisomerase IV subunit A [EC:5.6.2.2]	-1.84728	8.07933	0.00574352	0.0348552	36.342	140.127	-
AFA2_00106	K00523	CDP-4-dehydro-6-deoxyglucose reductase, E3 [EC:1.17.1.1]	-1.38745	6.80722	0.0364179	0.138435	42.607	119.457	-
AFA2_00107	K00285	D-amino-acid dehydrogenase [EC:1.4.5.1]	-1.10877	7.70304	0.0909752	0.267782	75.11	173.575	-
AFA2_00108		glycerol-3-phosphate ABC transporter substrate-binding protein	-1.20362	9.48163	0.0662139	0.216311	235.37	580.851	-
AFA2_00109		lipoprotein	1.08884	1.57333	0.19162	0.426759	2.645	1.324	-
AFA2_00110		lipoprotein	NA	NA	NA	NA	2.156	1.35	-
AFA2_00111		hypothetical protein	1.00294	2.52737	0.178639	0.410673	3.771	2.01	-
AFA2_00112		hypothetical protein	0.703575	2.66991	0.336716	0.59151	11.495	7.549	-
AFA2_00113		membrane protein	0.760614	6.42233	0.245728	0.494812	62.344	39.423	-
AFA2_00114	K07127	5-hydroxyisourate hydrolase [EC:3.5.2.17]	2.2575	5.75453	0.00103863	0.00914096	179.758	40.244	up
AFA2_00115		gntR family transcriptional regulator	1.49591	6.86574	0.0243067	0.103238	162.539	61.734	-
AFA2_00116	K16842	allantoinase [EC:3.5.2.5]	0.131801	5.77036	0.840578	0.929865	43.471	42.51	-
AFA2_00117	K01872	alanyl-tRNA synthetase [EC:6.1.1.7]	-0.986974	9.70295	0.130154	0.342878	151.99	322.781	-
AFA2_00118	K04085	tRNA 2-thiouridine synthesizing protein A [EC:2.8.1.-]	-2.18093	5.91956	0.00150313	0.0124473	62.255	302.698	down
AFA2_00119	K02959	30S ribosomal protein S16	0.128846	9.54533	0.841916	0.929865	2137.1	2094.18	-
AFA2_00120	K02860	16S rRNA processing protein RimM	-0.212353	7.75546	0.743151	0.888567	238.167	295.657	-
AFA2_00121	K00554	tRNA (guanine37-N1)-methyltransferase [EC:2.1.1.228]	-1.93806	4.14731	0.0063499	0.0378215	6.715	27.629	-
AFA2_00122	K01873	valyl-tRNA synthetase [EC:6.1.1.9]	-1.05617	8.34015	0.106419	0.299768	52.672	117.359	-
AFA2_00123	K00940	nucleoside-diphosphate kinase [EC:2.7.4.6]	0.00945839	9.35311	0.988319	0.995131	1100.57	1171.52	-
AFA2_00124	K06941	23S rRNA (adenine2503-C2)-methyltransferase [EC:2.1.1.192]	-0.0742191	8.21748	0.908683	0.962551	180.233	203.308	-
AFA2_00125	K15539	cytoskeleton protein RodZ	-1.00057	6.53801	0.128434	0.339358	89.038	190.91	-
AFA2_00126	K03526	(E)-4-hydroxy-3-methylbut-2-enyl-diphosphate synthase [EC:1.17.7.1 1.17.7.3]	-1.35271	7.7707	0.0403071	0.149483	68.125	186.437	-
AFA2_00127	K01892	histidyl-tRNA synthetase [EC:6.1.1.21]	-1.49398	7.03512	0.0245067	0.103838	38.129	115.095	-
AFA2_00128		membrane protein	-2.42727	6.11002	0.000457532	0.00462499	24.151	139.296	down
AFA2_00129		quinoprotein	-2.57753	7.46646	0.000184092	0.00227733	30.679	196.282	down
AFA2_00130	K03977	ribosome-associated GTPase EngA	-1.7591	8.09307	0.00834249	0.0455489	65.401	237.221	-
AFA2_00131	K00817	histidinol-phosphate aminotransferase [EC:2.6.1.9]	-1.15901	8.51419	0.0769965	0.238332	149.126	356.819	-
AFA2_00132	K03666	host factor-I protein	-0.535057	9.41603	0.408876	0.652952	1681.97	2611.37	-
AFA2_00133	K03665	GTPase	-1.6836	7.76438	0.0114671	0.057384	65.457	225.323	-
AFA2_00134	K04088	modulator of FtsH protease HflK	-1.18638	9.01415	0.0702287	0.224048	171.216	417.515	-
AFA2_00135	K04087	modulator of FtsH protease HflC	-2.28036	8.41113	0.000778828	0.00710178	93.421	486.34	down
AFA2_00136	K02502	ATP phosphoribosyltransferase regulatory subunit	-0.0902117	9.02541	0.88899	0.953867	311.455	355.246	-
AFA2_00137	K01939	adenylosuccinate synthase [EC:6.3.4.4]	-2.03262	8.28912	0.00251394	0.0185298	67.67	296.694	down
AFA2_00138		nicotinate phosphoribosyltransferase	-0.320198	9.52989	0.620462	0.806168	860.548	1151.18	-
AFA2_00139	K02970	30S ribosomal protein S21	-0.651931	9.16724	0.315076	0.568259	1499.96	2525.31	-
AFA2_00140	K02316	DNA primase [EC:2.7.7.101]	-0.823261	8.46175	0.206156	0.447197	90.592	171.755	-
AFA2_00141	K03086	RNA polymerase primary sigma factor	-0.186396	10.7293	0.772846	0.902801	505.873	616.779	-
AFA2_00142		two-component sensor histidine kinase	-0.15886	4.50932	0.812418	0.920081	11.607	13.886	-
AFA2_00143		chemotaxis protein CheY	1.14563	5.56015	0.0851201	0.256084	68.476	33.149	-
AFA2_00144		heavy metal resistance protein	-0.0348301	1.86752	0.964908	0.988661	1.794	1.97	-
AFA2_00145	K01487	guanine deaminase [EC:3.5.4.3]	0.487828	5.69413	0.457883	0.689651	31.202	23.837	-
AFA2_00146	K07402	xanthine dehydrogenase accessory protein XdhC	1.4944	5.48189	0.0262179	0.109386	48.431	18.407	-
AFA2_00147	K13482	xanthine dehydrogenase large subunit [EC:1.17.1.4]	0.968254	8.14146	0.138204	0.356649	114.668	62.795	-
AFA2_00148	K13481	xanthine dehydrogenase small subunit [EC:1.17.1.4]	1.0553	7.60152	0.107218	0.30111	125.332	64.614	-
AFA2_00149		lysR family transcriptional regulator	1.61726	8.35875	0.014748	0.0707027	375.557	131.15	-
AFA2_00150	K07160	5-oxoprolinase (ATP-hydrolysing) subunit A [EC:3.5.2.9]	1.00324	7.05926	0.12604	0.334261	167.306	89.419	-
AFA2_00151		hypothetical protein	4.70916	7.11656	7.66409e-10	9.03851e-08	1010.44	41.307	up*
AFA2_00152	K05782	benzoate membrane transport protein	-0.758249	5.1638	0.254361	0.503317	15.651	28.374	-
AFA2_00153		araC family transcriptional regulator	0.318352	5.87409	0.626968	0.812234	60.513	51.994	-
AFA2_00154	K03449	MFS transporter, CP family, cyanate transporter	-0.479063	5.40773	0.46793	0.69734	20.993	31.357	-
AFA2_00155	K19577	MFS transporter, DHA1 family, inner membrane transport protein	0.239138	5.20543	0.717179	0.872256	24.138	21.91	-
AFA2_00156		hydrolase	0.633599	8.09697	0.329491	0.584727	301.404	208.151	-
AFA2_00157	K03919	DNA oxidative demethylase [EC:1.14.11.33]	0.604011	4.87087	0.364447	0.617239	38.559	27.173	-
AFA2_00158	K06911	quercetin 2,3-dioxygenase [EC:1.13.11.24]	0.717577	7.8569	0.270228	0.521017	237.468	154.721	-
AFA2_00159	K00799	glutathione S-transferase [EC:2.5.1.18]	-1.23839	6.93878	0.0606357	0.202768	73.483	185.792	-
AFA2_00160		cytoplasmic protein	-0.103195	4.17885	0.878559	0.947665	54.424	62.643	-
AFA2_00161	K01061	carboxymethylenebutenolidase [EC:3.1.1.45]	0.311578	5.99503	0.633921	0.816756	75.801	65.437	-
AFA2_00162		hypothetical protein	0.965846	2.95543	0.180529	0.41421	29.129	15.946	-
AFA2_00163	K24217	L-amino acid N-acyltransferase [EC:2.3.1.-]	0.272651	5.92714	0.677008	0.844735	87.208	77.344	-
AFA2_00164		DNA-binding protein	0.560728	4.17551	0.407523	0.652952	157.788	114.564	-
AFA2_00165	K21061	D-hydroxyproline dehydrogenase subunit beta [EC:1.5.99.-]	0.73785	1.91864	0.349783	0.60515	2.754	1.763	-
AFA2_00166	K02012	iron(III) transport system substrate-binding protein	NA	NA	NA	NA	1.804	1.732	-
AFA2_00167	K05306	phosphonoacetaldehyde hydrolase [EC:3.11.1.1]	NA	NA	NA	NA	0.898	0.394	-
AFA2_00168	K02011	iron(III) transport system permease protein	NA	NA	NA	NA	0.352	0.503	-
AFA2_00169	K02010	iron(III) transport system ATP-binding protein [EC:7.2.2.7]	0.820021	1.47451	0.32915	0.584715	2.103	1.27	-
AFA2_00170	K21703	LysR family transcriptional regulator, low CO2-responsive transcriptional regulator	1.17603	3.88929	0.0890705	0.264478	16.484	7.806	-
AFA2_00171		hypothetical protein	-0.496285	6.4919	0.447311	0.682964	26.135	39.503	-
AFA2_00172		type 4 prepilin-like proteins leader peptide processing enzyme	0.303822	3.9335	0.655451	0.829394	17.358	15.062	-
AFA2_00173		dehydrogenase	-0.42328	6.54768	0.516445	0.735877	52.989	76.139	-
AFA2_00175	K10947	PadR family transcriptional regulator, regulatory protein PadR	-0.161527	7.45179	0.803303	0.914591	205.803	246.637	-
AFA2_00176	K07229	ferric-chelate reductase (NADPH) [EC:1.16.1.9]	-0.803944	8.20975	0.217083	0.458805	192.202	359.553	-
AFA2_00177		hypothetical protein	0.176447	7.24389	0.785707	0.908941	332.579	315.317	-
AFA2_00179	K23247	3-oxoisoapionate kinase [EC:2.7.1.231]	0.130915	3.80403	0.848181	0.93187	7.652	7.487	-
AFA2_00180	K01601	ribulose-bisphosphate carboxylase large chain [EC:4.1.1.39]	0.425842	3.1608	0.546422	0.758088	5.552	4.425	-
AFA2_00181		glyoxalase	NA	NA	NA	NA	1.573	2.111	-
AFA2_00182	K02030	polar amino acid transport system substrate-binding protein	-0.684839	4.1557	0.314338	0.568259	11.93	20.56	-
AFA2_00183	K02028	polar amino acid transport system ATP-binding protein [EC:7.4.2.1]	-0.6745	2.89878	0.352087	0.605623	5.34	9.146	-
AFA2_00184	K02029	polar amino acid transport system permease protein	1.31055	1.32245	0.134077	0.350085	3.386	1.448	-
AFA2_00185	K02029	polar amino acid transport system permease protein	-0.0727175	2.43911	0.922192	0.968164	5.174	5.832	-
AFA2_00186		lacI family transcriptional regulator	-0.0377116	5.56046	0.95421	0.982443	32.031	35.229	-
AFA2_00187		ATPase	-1.72683	10.9488	0.00929519	0.049011	2570.96	9118.12	-
AFA2_00189	K12573	ribonuclease R [EC:3.1.13.1]	-0.479958	10.4065	0.458261	0.689769	326.951	488.589	-
AFA2_00190	K03218	23S rRNA (guanosine2251-2'-O)-methyltransferase [EC:2.1.1.185]	-1.22297	5.91169	0.0659929	0.215788	34.302	85.821	-
AFA2_00191	K01740	O-acetylhomoserine (thiol)-lyase [EC:2.5.1.49]	0.765225	10.1829	0.23866	0.486674	846.393	533.566	-
AFA2_00192	K00375	GntR family transcriptional regulator / MocR family aminotransferase	0.495214	3.43229	0.476986	0.704331	5.959	4.526	-
AFA2_00193	K15864	nitrite reductase (NO-forming) / hydroxylamine reductase [EC:1.7.2.1 1.7.99.1]	0.0138107	2.77444	0.984775	0.994197	2.995	3.178	-
AFA2_00194		cytochrome C	NA	NA	NA	NA	4.103	2.973	-
AFA2_00195	K02304	precorrin-2 dehydrogenase / sirohydrochlorin ferrochelatase [EC:1.3.1.76 4.99.1.4]	1.03201	2.09034	0.18519	0.418356	3.896	2.033	-
AFA2_00196		heme d1 biosynthesis radical SAM protein NirJ	0.175448	2.17911	0.818064	0.921216	2.809	2.663	-
AFA2_00197		protein nirH	NA	NA	NA	NA	2.132	3.279	-
AFA2_00198		protein nirG	NA	NA	NA	NA	1.602	2.422	-
AFA2_00199		transcriptional regulator	0.22166	1.85032	0.779641	0.908216	2.557	2.348	-
AFA2_00200	K19345	protein nirF	-0.609327	1.9554	0.441948	0.67924	1.707	2.798	-
AFA2_00201		hypothetical protein	NA	NA	NA	NA	1.072	0	-
AFA2_00202	K02303	uroporphyrin-III C-methyltransferase [EC:2.1.1.107]	0.218554	2.06768	0.777087	0.906474	3.797	3.493	-
AFA2_00203	K03530	DNA-binding protein HU-beta	-0.913397	9.99641	0.160659	0.387415	1854.62	3742.82	-
AFA2_00205		integrase	0.0504658	5.58833	0.938726	0.975514	31.059	32.134	-
AFA2_00206		excisionase family DNA-binding domain-containing protein	-0.187729	1.80387	0.814446	0.920719	8.233	10.056	-
AFA2_00207		hypothetical protein	0.636336	1.78595	0.427009	0.668394	11.846	8.141	-
AFA2_00208	K03497	ParB family transcriptional regulator, chromosome partitioning protein	-0.283734	2.64386	0.698815	0.860866	4.366	5.699	-
AFA2_00209		hypothetical protein	NA	NA	NA	NA	4.016	5.738	-
AFA2_00210		hypothetical protein	NA	NA	NA	NA	4.698	2.648	-
AFA2_00211		hypothetical protein	NA	NA	NA	NA	5.58	7.585	-
AFA2_00212		hypothetical protein	0.207546	4.00784	0.759823	0.895648	9.408	8.728	-
AFA2_00213		hypothetical protein	NA	NA	NA	NA	6.971	8.723	-
AFA2_00214		adenylosuccinate synthase	-0.211537	2.05747	0.785045	0.908941	3.988	4.951	-
AFA2_00215		hypothetical protein	NA	NA	NA	NA	4.689	6.507	-
AFA2_00216		hypothetical protein	0.173098	1.71686	0.830033	0.925261	9.96	9.457	-
AFA2_00217	K03554	recombination associated protein RdgC	0.0768556	4.98381	0.907625	0.962325	25.534	25.938	-
AFA2_00218		hypothetical protein	0.673871	7.82932	0.300232	0.55123	281.999	189.387	-
AFA2_00219	K03111	single-strand DNA-binding protein	NA	NA	NA	NA	4.957	5.268	-
AFA2_00220		hypothetical protein	NA	NA	NA	NA	5.278	1.75	-
AFA2_00221		hypothetical protein	0.708787	8.48148	0.27547	0.524833	352.029	230.768	-
AFA2_00222		phage-related hypothetical protein	0.705849	1.51496	0.396946	0.646243	6.741	4.41	-
AFA2_00223		hypothetical protein	-0.237992	1.7547	0.767756	0.900637	8.693	10.997	-
AFA2_00224		hypothetical protein	1.037	4.59165	0.12446	0.332579	33.093	17.268	-
AFA2_00225		hypothetical protein	0.90317	9.08733	0.165595	0.390546	1103.59	632.256	-
AFA2_00226		XRE family transcriptional regulator	0.726686	9.18628	0.263216	0.513939	1061.32	687.16	-
AFA2_00227		repressor	0.303126	7.442	0.640397	0.820306	197.811	171.777	-
AFA2_00228		hypothetical protein	0.14861	7.74174	0.818571	0.921446	723.666	699.478	-
AFA2_00229		hypothetical protein	-0.235628	2.35005	0.754102	0.893208	15.046	18.995	-
AFA2_00230		hypothetical protein	-0.474408	2.80698	0.513714	0.733167	7.594	11.316	-
AFA2_00231		hypothetical protein	NA	NA	NA	NA	4.068	5.602	-
AFA2_00232		hypothetical protein	NA	NA	NA	NA	2.022	4.305	-
AFA2_00233		DNA replication protein	NA	NA	NA	NA	0.886	2.075	-
AFA2_00234		replication protein P	-1.54713	1.65389	0.073939	0.231706	1.4	4.427	-
AFA2_00235	K01160	crossover junction endodeoxyribonuclease RusA [EC:3.1.22.4]	NA	NA	NA	NA	0.743	1.645	-
AFA2_00236		hypothetical protein	NA	NA	NA	NA	4.143	3.045	-
AFA2_00237		antirepressor	0.118114	3.49425	0.864663	0.938974	11.849	11.696	-
AFA2_00238		hypothetical protein	0.432199	8.15216	0.504983	0.725094	242.339	192.435	-
AFA2_00239		phage-like protein	0.325971	5.7083	0.619358	0.805621	85.056	72.697	-
AFA2_00240		hypothetical protein	0.722889	4.05815	0.288464	0.538852	18.694	12.128	-
AFA2_00241	K22014	terminase small subunit / prophage DNA-packing protein	0.582702	2.62324	0.427145	0.668394	10.215	7.297	-
AFA2_00242	K21512	terminase, large subunit [EC:3.1.21.4]	0.0168395	3.90735	0.98028	0.993968	5.125	5.427	-
AFA2_00243		peptidase b	NA	NA	NA	NA	1.685	1.9	-
AFA2_00244		portal protein	-0.857727	2.82471	0.241737	0.490685	2.252	4.381	-
AFA2_00245	K01358	ATP-dependent Clp protease, protease subunit [EC:3.4.21.92]	-0.831035	3.52971	0.235509	0.482742	5.338	10.187	-
AFA2_00246		hypothetical protein	-1.27672	1.64334	0.134327	0.35048	3.199	8.371	-
AFA2_00247		minor capsid protein E	0.461598	4.47098	0.491382	0.714554	18.139	14.109	-
AFA2_00248		hypothetical protein	0.652351	2.99774	0.361532	0.614279	20.564	14.001	-
AFA2_00249		hypothetical protein	1.28998	2.93009	0.0768636	0.238289	17.807	7.78	-
AFA2_00250		hypothetical protein	NA	NA	NA	NA	5.434	6.983	-
AFA2_00251		hypothetical protein	-1.11792	2.98239	0.126028	0.334261	3.627	8.456	-
AFA2_00252		hypothetical protein	-1.24454	1.69936	0.140266	0.359609	2.928	7.487	-
AFA2_00253		tail protein	-0.0104039	2.71518	0.988583	0.995131	1.318	1.422	-
AFA2_00254		bacteriophage protein	0.377051	2.40034	0.613539	0.803071	11.234	9.258	-
AFA2_00255		hypothetical protein	0.564446	2.52356	0.445436	0.681559	9.113	6.592	-
AFA2_00256		hypothetical protein	NA	NA	NA	NA	0.205	2.147	-
AFA2_00257		bacteriophage protein	0.566399	3.82217	0.408477	0.652952	4.096	2.962	-
AFA2_00258		hypothetical protein	0.354219	3.48083	0.609731	0.8008	5.984	5.013	-
AFA2_00259		hypothetical protein	0.777395	4.72977	0.245621	0.494812	31.617	19.755	-
AFA2_00260		membrane protein	NA	NA	NA	NA	2.159	3.104	-
AFA2_00261	K01185	lysozyme [EC:3.2.1.17]	0.784881	2.3396	0.298369	0.55038	7.457	4.626	-
AFA2_00262		hypothetical protein	NA	NA	NA	NA	5.899	7.236	-
AFA2_00263		phage immunity protein; phage SPbeta	0.0794721	7.63882	0.902385	0.961146	191.821	194.512	-
AFA2_00264		hypothetical protein	-1.53622	5.88684	0.0221334	0.0964382	117.585	365.576	-
AFA2_00265		hypothetical protein	0.560083	4.4304	0.404723	0.652946	77.438	56.254	-
AFA2_00266	K03704	cold shock protein	1.41467	9.89575	0.0316395	0.124517	4715.85	1895.25	-
AFA2_00267		hypothetical protein	0.0762183	3.59714	0.912012	0.964457	31.632	32.145	-
AFA2_00268		methyltransferase	-0.00259228	4.29017	0.996926	0.999404	23.354	25.068	-
AFA2_00269	K23163	sulfate/thiosulfate transport system substrate-binding protein	3.05286	9.92111	1.24211e-05	0.000241268	1212.75	156.569	up*
AFA2_00270	K02046	sulfate/thiosulfate transport system permease protein	1.90261	8.45494	0.00445992	0.0286374	432.409	123.903	-
AFA2_00271	K02047	sulfate/thiosulfate transport system permease protein	0.666229	7.58034	0.306032	0.559267	188.768	127.446	-
AFA2_00272	K02045	sulfate/thiosulfate transport system ATP-binding protein [EC:7.3.2.3]	5.31521e-05	8.77899	0.999934	0.999934	285.808	306.221	-
AFA2_00273		siderophore-mediated iron transporter	-2.41464	6.73041	0.000447397	0.00460143	29.449	168.328	down
AFA2_00274	K03561	biopolymer transport protein ExbB	-3.49486	6.82859	1.3359e-06	3.97179e-05	15.345	185.544	down
AFA2_00275	K03559	biopolymer transport protein ExbD	-3.71142	6.49207	4.31197e-07	1.61495e-05	18.084	254.215	down
AFA2_00276	K02483	two-component system, OmpR family, response regulator	0.954673	7.50733	0.14438	0.365392	251.639	139.102	-
AFA2_00277		two-component sensor histidine kinase	0.0761634	6.07617	0.907187	0.962325	43.215	43.921	-
AFA2_00278	K03549	potassium transport protein Kup	-0.937081	5.91986	0.156142	0.382834	15.629	32.071	-
AFA2_00279	K18199	cyclohexyl-isocyanide hydratase [EC:4.2.1.103]	-2.46729	10.0221	0.00029631	0.00327607	357.812	2120.23	down*
AFA2_00280		cro/Cl family transcriptional regulator	0.484586	8.06619	0.455072	0.687759	342.935	262.604	-
AFA2_00281	K05524	ferredoxin	-2.2831	2.65724	0.00437559	0.028147	4.369	22.98	down
AFA2_00282	K05913	2,4'-dihydroxyacetophenone dioxygenase [EC:1.13.11.41]	-1.38152	4.74811	0.0426621	0.156089	24.25	67.757	-
AFA2_00283	K08172	MFS transporter, MHS family, shikimate and dehydroshikimate transport protein	1.12006	5.03764	0.0946587	0.275413	23.387	11.522	-
AFA2_00284		exported protein	1.78362	10.5826	0.0073257	0.0417364	4494.49	1398.7	-
AFA2_00285	K05564	multicomponent K+:H+ antiporter subunit G	-3.29818	5.09019	8.18729e-06	0.000169396	10.582	111.874	down
AFA2_00286	K05563	multicomponent K+:H+ antiporter subunit F	-2.62991	4.59511	0.000277469	0.00308706	16.652	110.737	down
AFA2_00287	K05562	multicomponent K+:H+ antiporter subunit E	-2.62117	5.67137	0.000194235	0.00236967	20.731	136.834	down
AFA2_00288	K05561	multicomponent K+:H+ antiporter subunit D	-2.51549	6.64856	0.000273895	0.00306659	12.988	79.617	down
AFA2_00289	K05560	multicomponent K+:H+ antiporter subunit C	-2.08843	5.07524	0.00264799	0.0192224	26.422	120.552	down
AFA2_00290	K05559	multicomponent K+:H+ antiporter subunit A	-0.307682	8.5604	0.634541	0.81696	82.306	109.153	-
AFA2_00291	K02495	oxygen-independent coproporphyrinogen III oxidase [EC:1.3.98.3]	-2.96629	10.0321	2.03243e-05	0.000362089	119.366	999.616	down
AFA2_00292	K00459	nitronate monooxygenase [EC:1.13.12.16]	-4.71336	7.59709	7.2096e-10	8.79571e-08	8.809	247.977	down
AFA2_00293		GTP-binding protein	1.65331	7.24172	0.01306	0.0638208	305.365	103.995	-
AFA2_00294	K06894	alpha-2-macroglobulin	-1.04851	8.93841	0.108575	0.303312	38.649	85.657	-
AFA2_00295	K05367	penicillin-binding protein 1C [EC:2.4.1.129]	-1.28275	6.68557	0.0525949	0.181542	19.733	51.452	-
AFA2_00296		preprotein translocase subunit SecD	-0.699351	9.35827	0.28138	0.530945	607.918	1057.68	-
AFA2_00297		hypothetical protein	-0.91468	5.18068	0.170334	0.398309	38.962	78.729	-
AFA2_00298	K00609	aspartate carbamoyltransferase catalytic subunit [EC:2.1.3.2]	1.61205	7.65703	0.0152321	0.0726298	167.619	58.744	-
AFA2_00299	K00140	malonate-semialdehyde dehydrogenase (acetylating) / methylmalonate-semialdehyde dehydrogenase [EC:1.2.1.18 1.2.1.27]	-0.0122105	6.5485	0.985036	0.994197	43.652	47.169	-
AFA2_00300	K14393	cation/acetate symporter	0.808595	5.03467	0.224718	0.469057	18.857	11.531	-
AFA2_00301		membrane protein	1.60306	2.90163	0.0300914	0.119392	24.485	8.602	-
AFA2_00302	K20036	(methylthio)acryloyl-CoA hydratase [EC:4.2.1.155]	0.667107	3.72204	0.332833	0.588193	14.246	9.605	-
AFA2_00303		long-chain-fatty-acid--CoA ligase	1.54706	4.37991	0.0246079	0.104142	13.646	4.997	-
AFA2_00304		transcriptional regulator	0.878152	6.10331	0.182083	0.41528	60.23	35.103	-
AFA2_00305	K03554	recombination associated protein RdgC	-0.301717	7.17866	0.642327	0.821602	103.176	136.269	-
AFA2_00306		MFS transporter	-1.42365	5.04059	0.0357508	0.136594	7.527	21.65	-
AFA2_00307	K07649	two-component system, OmpR family, sensor histidine kinase TctE [EC:2.7.13.3]	0.415392	5.29267	0.529133	0.74644	21.798	17.51	-
AFA2_00308	K02483	two-component system, OmpR family, response regulator	1.99802	8.3325	0.00292152	0.0204276	533.952	143.206	-
AFA2_00309	K03553	DNA recombination/repair protein RecA	1.43008	10.2517	0.0298631	0.11925	1173.77	466.719	-
AFA2_00310	K03565	recX family transcriptional regulator	0.671313	6.3688	0.305154	0.558239	172.239	115.87	-
AFA2_00311	K03576	LysR family transcriptional regulator, regulator for metE and metH	-0.639806	5.78408	0.3311	0.586544	33.201	55.438	-
AFA2_00312	K00549	5-methyltetrahydropteroyltriglutamate--homocysteine methyltransferase [EC:2.1.1.14]	-2.48634	10.1525	0.000268325	0.00304274	107.331	644.448	down
AFA2_00313		molybdopterin-guanine dinucleotide biosynthesis protein MobB	0.0198086	7.63544	0.975611	0.993685	232.337	245.545	-
AFA2_00314	K01903	succinyl-CoA synthetase beta subunit [EC:6.2.1.5]	-1.67643	9.24556	0.0115413	0.0575113	178.004	609.656	-
AFA2_00315	K01902	succinyl-CoA synthetase alpha subunit [EC:6.2.1.5]	-1.75194	9.40783	0.00843831	0.0458478	251.915	909.154	-
AFA2_00316		membrane protein	0.730435	7.77741	0.261922	0.512	277.292	179.064	-
AFA2_00317		hypothetical protein	0.955923	7.96654	0.143357	0.364366	1871.06	1033.42	-
AFA2_00318	K01749	hydroxymethylbilane synthase [EC:2.5.1.61]	0.196805	9.25904	0.760748	0.895648	485.595	453.946	-
AFA2_00319	K01719	uroporphyrinogen-III synthase [EC:4.2.1.75]	-0.52837	7.04275	0.41723	0.658705	96.087	148.498	-
AFA2_00320	K02496	uroporphyrin-III C-methyltransferase [EC:2.1.1.107]	0.208313	9.5935	0.747165	0.891836	434.574	403.023	-
AFA2_00321	K02498	heme biosynthesis protein HemY	-0.593451	9.22507	0.360069	0.612612	226.325	365.9	-
AFA2_00322	K01507	inorganic pyrophosphatase [EC:3.6.1.1]	-1.10564	8.6361	0.091164	0.268004	335.726	774.126	-
AFA2_00323	K16165	fumarylpyruvate hydrolase [EC:3.7.1.20]	-1.21473	8.4133	0.0642145	0.211537	210.621	523.809	-
AFA2_00324	K02651	pilus assembly protein Flp/PilA	NA	NA	NA	NA	2.744	3.313	-
AFA2_00325		exported protein	0.967582	1.50274	0.249215	0.497945	1.905	1.038	-
AFA2_00326		pilus assembly protein TadE	NA	NA	NA	NA	0.822	0.662	-
AFA2_00327		hypothetical protein	NA	NA	NA	NA	0.57	0.459	-
AFA2_00328	K02279	pilus assembly protein CpaB	NA	NA	NA	NA	1.445	0.388	-
AFA2_00329	K02280	pilus assembly protein CpaC	NA	NA	NA	NA	0.671	0.457	-
AFA2_00330	K02283	pilus assembly protein CpaF [EC:7.4.2.8]	0.988648	3.92153	0.150527	0.375786	8.564	4.619	-
AFA2_00331	K12510	tight adherence protein B	NA	NA	NA	NA	1.59	0.876	-
AFA2_00332		type II secretion system protein F	0.426117	3.13257	0.546827	0.758088	8.057	6.42	-
AFA2_00333		hypothetical protein	0.651148	2.72563	0.371511	0.623725	13.837	9.426	-
AFA2_00334		membrane protein	-0.944232	4.88353	0.159564	0.385875	18.311	37.77	-
AFA2_00335	K02204	homoserine kinase type II [EC:2.7.1.39]	-0.401656	5.59704	0.54148	0.754165	30.44	43.091	-
AFA2_00336		hypothetical protein	1.02651	5.20595	0.123757	0.331706	142.907	75.132	-
AFA2_00337	K05539	tRNA-dihydrouridine synthase A [EC:1.-.-.-]	0.642752	7.62105	0.323185	0.577488	172.55	118.408	-
AFA2_00338		CBS domain-containing protein	0.775463	9.90255	0.23258	0.478899	1869.32	1170.09	-
AFA2_00339	K07058	membrane protein	0.807348	9.11532	0.214452	0.454876	365.508	223.783	-
AFA2_00340		membrane protein	0.459875	7.13013	0.479534	0.706619	281.583	219.344	-
AFA2_00341	K08997	serine/tyrosine/threonine adenylyltransferase [EC:2.7.7.-]	-0.504913	7.89755	0.436732	0.677106	95.922	145.848	-
AFA2_00342	K01736	chorismate synthase [EC:4.2.3.5]	-0.809219	7.41089	0.215162	0.456108	83.047	155.931	-
AFA2_00343	K01423	beta-barrel assembly-enhancing protease [EC:3.4.-.-]	-1.25224	6.46791	0.0586654	0.197163	44.966	114.796	-
AFA2_00344		two-component sensor histidine kinase	0.332829	7.42531	0.608095	0.800685	93.22	79.301	-
AFA2_00345	K14987	two-component system, LuxR family, response regulator FixJ	-0.188389	6.07239	0.773173	0.902801	70.008	85.478	-
AFA2_00346	K11477	GntR family transcriptional regulator, glc operon transcriptional activator	0.990122	6.12758	0.133185	0.349042	136.323	73.518	-
AFA2_00347		alkylhydroperoxidase	1.20538	5.64563	0.0701709	0.224048	115.023	53.423	-
AFA2_00348	K00375	GntR family transcriptional regulator / MocR family aminotransferase	0.555854	4.73212	0.40497	0.652952	15.598	11.365	-
AFA2_00349	K01703	3-isopropylmalate/(R)-2-methylmalate dehydratase large subunit [EC:4.2.1.33 4.2.1.35]	-0.226503	7.39916	0.727007	0.878167	79.051	99.101	-
AFA2_00350	K01704	3-isopropylmalate/(R)-2-methylmalate dehydratase small subunit [EC:4.2.1.33 4.2.1.35]	-0.619182	6.31036	0.344438	0.598831	69.027	113.617	-
AFA2_00351	K00052	3-isopropylmalate dehydrogenase [EC:1.1.1.85]	0.396053	8.01178	0.541257	0.754165	194.473	158.344	-
AFA2_00352	K00133	aspartate-semialdehyde dehydrogenase [EC:1.2.1.11]	0.138851	9.84104	0.82979	0.925261	610.665	594.265	-
AFA2_00353	K08086	pilus assembly protein FimV	-0.527332	8.97939	0.415848	0.657258	209.952	324.225	-
AFA2_00354	K06173	tRNA pseudouridine38-40 synthase [EC:5.4.99.12]	-1.28488	5.87097	0.0539178	0.184132	29.609	77.331	-
AFA2_00355		C4-dicarboxylate ABC transporter substrate-binding protein	1.4201	6.79085	0.0322155	0.126362	186.121	74.505	-
AFA2_00356		C4-dicarboxylate ABC transporter	0.28931	7.75236	0.655379	0.829394	101.143	88.677	-
AFA2_00357	K01817	phosphoribosylanthranilate isomerase [EC:5.3.1.24]	0.5385	7.07716	0.408177	0.652952	170.557	125.81	-
AFA2_00358	K02199	cytochrome c biogenesis protein CcmG, thiol:disulfide interchange protein DsbE	-0.546713	4.85869	0.412234	0.655793	20.385	31.914	-
AFA2_00359	K14347	solute carrier family 10 (sodium/bile acid cotransporter), member 7	0.377207	5.74828	0.56537	0.771044	42.963	35.438	-
AFA2_00360		araC family transcriptional regulator	0.843947	6.01416	0.199784	0.437941	71.382	42.601	-
AFA2_00361	K01951	GMP synthase (glutamine-hydrolysing) [EC:6.3.5.2]	-0.307102	6.02583	0.638836	0.818913	54.991	72.903	-
AFA2_00362	K06199	fluoride exporter	0.871513	5.9284	0.186044	0.418494	144.859	84.815	-
AFA2_00363	K00666	fatty-acyl-CoA synthase [EC:6.2.1.-]	-0.95834	10.1301	0.141345	0.360866	329.251	685.487	-
AFA2_00364	K09767	cyclic-di-GMP-binding protein	0.266194	7.15002	0.681899	0.847404	227.642	202.808	-
AFA2_00365		acetyltransferase	0.100573	5.49218	0.87839	0.947665	63.691	63.645	-
AFA2_00366		sugar ABC transporter permease	-0.516592	5.638	0.432628	0.673787	38.147	58.481	-
AFA2_00367	K01990	ABC-2 type transport system ATP-binding protein	0.225077	7.1995	0.728817	0.879452	119.595	109.628	-
AFA2_00368	K11991	tRNA(adenine34) deaminase [EC:3.5.4.33]	0.916949	7.3486	0.160854	0.387415	277.073	157.218	-
AFA2_00369	K01297	muramoyltetrapeptide carboxypeptidase [EC:3.4.17.13]	0.238088	8.56708	0.712876	0.869776	304.497	276.621	-
AFA2_00370	K06158	ATP-binding cassette, subfamily F, member 3	-0.00668446	8.33757	0.991755	0.996827	144.149	155.167	-
AFA2_00371		thymidylate synthase	-1.35169	3.93895	0.0531117	0.182739	10.038	27.49	-
AFA2_00372		alkyl hydroperoxide reductase	3.72077	9.82862	2.39105e-07	1.04439e-05	2275.64	184.906	up*
AFA2_00373		hypothetical protein	3.58169	9.14161	5.72007e-07	2.02376e-05	2822.66	252.547	up*
AFA2_00374	K03671	thioredoxin 1	-0.925815	7.19531	0.157378	0.383209	189.127	385.009	-
AFA2_00375	K06901	adenine/guanine/hypoxanthine permease	1.27134	8.64334	0.0529059	0.18226	312.476	138.694	-
AFA2_00376	K01409	N6-L-threonylcarbamoyladenine synthase [EC:2.3.1.234]	0.728911	8.24619	0.262403	0.512636	255.461	165.144	-
AFA2_00377	K08591	acyl phosphate:glycerol-3-phosphate acyltransferase [EC:2.3.1.275]	0.621917	6.3539	0.341857	0.596402	110.034	76.601	-
AFA2_00378	K03787	5'-nucleotidase [EC:3.1.3.5]	0.140917	8.04947	0.82768	0.924348	267.754	260.188	-
AFA2_00379	K00573	protein-L-isoaspartate(D-aspartate) O-methyltransferase [EC:2.1.1.77]	0.510817	8.732	0.430625	0.672056	432.735	325.402	-
AFA2_00380	K06194	lipoprotein NlpD	0.108163	9.36885	0.867046	0.940119	594.121	590.595	-
AFA2_00381	K03215	23S rRNA (uracil1939-C5)-methyltransferase [EC:2.1.1.190]	-0.0126068	7.03459	0.984511	0.994197	70.999	76.741	-
AFA2_00382	K18476	TetR/AcrR family transcriptional regulator, tetracycline repressor protein	1.3129	5.85618	0.0486604	0.171645	87.924	37.905	-
AFA2_00383	K09471	gamma-glutamylputrescine oxidase [EC:1.4.3.-]	1.18147	6.02887	0.0745969	0.233354	45.686	21.576	-
AFA2_00384	K01434	penicillin G amidase [EC:3.5.1.11]	2.01804	5.62777	0.00312831	0.0217005	23.046	6.091	up
AFA2_00385		hypothetical protein	0.320403	6.06019	0.624165	0.809789	48.158	41.321	-
AFA2_00386	K01755	argininosuccinate lyase [EC:4.3.2.1]	-0.48642	8.10858	0.453402	0.686703	119.728	179.725	-
AFA2_00387	K16053	mechanosensitive ion channel protein MscS	0.840239	7.49521	0.198008	0.435668	112.435	67.283	-
AFA2_00388	K04751	nitrogen regulatory protein P-II 1	-0.765203	5.28155	0.24918	0.497945	60.134	109.542	-
AFA2_00389		oxidoreductase	-1.11948	5.99401	0.0912791	0.268004	33.838	78.796	-
AFA2_00390		MFS transporter	-0.134533	5.9766	0.837026	0.929211	35.304	41.525	-
AFA2_00391	K03181	chorismate lyase [EC:4.1.3.40]	0.762016	5.68441	0.247913	0.497231	76.682	48.437	-
AFA2_00392	K06182	23S rRNA pseudouridine2604 synthase [EC:5.4.99.21]	0.540059	7.49791	0.406098	0.652952	208.016	153.278	-
AFA2_00393	K07115	23S rRNA (adenine2030-N6)-methyltransferase [EC:2.1.1.266]	-0.644159	6.56665	0.324617	0.579756	61.594	103.15	-
AFA2_00394	K01126	glycerophosphoryl diester phosphodiesterase [EC:3.1.4.46]	0.28673	8.34139	0.657837	0.830927	336.782	295.805	-
AFA2_00395	K03770	peptidyl-prolyl cis-trans isomerase D [EC:5.2.1.8]	-0.445286	8.20049	0.492237	0.715209	90.801	132.471	-
AFA2_00396		peptidase	-1.92894	4.81305	0.00547927	0.0335035	9.405	38.425	-
AFA2_00397		azlC family transporter	-1.73196	3.10416	0.020029	0.0892477	3.932	14.051	-
AFA2_00398		branched-chain amino acid transport	-1.03028	2.42769	0.177125	0.409586	6.771	14.866	-
AFA2_00399	K01139	GTP diphosphokinase / guanosine-3',5'-bis(diphosphate) 3'-diphosphatase [EC:2.7.6.5 3.1.7.2]	-0.463583	9.48154	0.473927	0.701864	188.352	278.293	-
AFA2_00400	K03060	DNA-directed RNA polymerase subunit omega [EC:2.7.7.6]	0.446653	8.22291	0.490839	0.714351	1206.67	948.633	-
AFA2_00401	K00942	guanylate kinase [EC:2.7.4.8]	0.187761	7.13997	0.772434	0.902801	166.111	156.259	-
AFA2_00402		hypothetical protein	-0.852329	5.1405	0.201098	0.439188	53.838	104.186	-
AFA2_00403	K01142	exodeoxyribonuclease III [EC:3.1.11.2]	-0.208322	6.51367	0.749159	0.891836	77.111	95.46	-
AFA2_00405	K01584	arginine decarboxylase [EC:4.1.1.19]	-0.146849	9.71607	0.820171	0.921939	251.538	298.392	-
AFA2_00406		lysR family transcriptional regulator	0.97185	4.71539	0.148229	0.371676	27.553	15.043	-
AFA2_00407		hypothetical protein	2.67662	1.72756	0.00272662	0.0196073	21.235	3.482	up
AFA2_00408		2-methylisocitrate lyase	-3.43351	4.84206	4.96653e-06	0.000115602	4.323	50.243	down
AFA2_00409		uspA domain-containing protein	-0.515814	6.92067	0.428591	0.669176	153.823	235.669	-
AFA2_00410	K00626	acetyl-CoA C-acetyltransferase [EC:2.3.1.9]	-0.174559	9.00163	0.787144	0.909509	291.098	352.018	-
AFA2_00411	K00626	acetyl-CoA C-acetyltransferase [EC:2.3.1.9]	0.323804	3.70584	0.637372	0.817926	9.451	8.088	-
AFA2_00412		spermidine synthase	-0.40376	5.95626	0.537794	0.752359	49.851	70.67	-
AFA2_00413	K01989	putative tryptophan/tyrosine transport system substrate-binding protein	2.13943	11.466	0.00147652	0.0122916	3401.83	827.273	up*
AFA2_00414	K05832	putative tryptophan/tyrosine transport system permease protein	-0.280529	6.95412	0.666133	0.836924	90.498	117.782	-
AFA2_00415	K05833	putative tryptophan/tyrosine transport system ATP-binding protein	-1.24677	6.26751	0.060158	0.201361	40.837	103.863	-
AFA2_00416	K03585	mexE family multidrug efflux RND transporter periplasmic adaptor subunit	-0.370895	8.79443	0.566678	0.771044	223.262	309.347	-
AFA2_00417	K18138	multidrug efflux RND transporter permease subunit	-1.51905	9.28893	0.0214838	0.0945392	72.356	222.203	-
AFA2_00418	K18139	outer membrane protein, multidrug efflux system	-2.21014	9.16935	0.00107482	0.00941267	99.841	495.038	down
AFA2_00419	K03474	pyridoxine 5-phosphate synthase [EC:2.6.99.2]	-0.531993	8.01938	0.412533	0.655974	205.22	317.947	-
AFA2_00420		nitroreductase	-0.8728	5.57864	0.187732	0.421178	41.973	82.378	-
AFA2_00421		alpha/beta hydrolase	5.24551	7.65683	2.18813e-11	2.97754e-09	278.779	7.858	up
AFA2_00422		hydroxybenzylsuccinyl-CoA thiolase subunit A BhsA	3.67852	5.55416	6.72193e-07	2.31819e-05	141.89	11.839	up
AFA2_00423	K00626	acetyl-CoA C-acetyltransferase [EC:2.3.1.9]	3.41452	6.76411	1.98016e-06	5.56017e-05	123.84	12.431	up
AFA2_00424		transcriptional regulator	2.76208	5.86116	8.46461e-05	0.00120272	89.524	14.123	up
AFA2_00425	K18702	CoA:oxalate CoA-transferase [EC:2.8.3.19]	2.59304	6.12542	0.000191326	0.00235039	69.63	12.354	up
AFA2_00426		alpha/beta hydrolase	2.80654	5.01569	8.62897e-05	0.00122117	48.292	7.379	up
AFA2_00427		short-chain dehydrogenase	1.66325	5.23255	0.0142075	0.0686695	54.39	18.385	-
AFA2_00428	K00059	3-oxoacyl-[acyl-carrier protein] reductase [EC:1.1.1.100]	1.40223	5.94248	0.0355093	0.13626	84.079	34.07	-
AFA2_00429		dehydroquinase	1.2251	5.04596	0.0682043	0.220941	61.505	28.172	-
AFA2_00430	K21395	TRAP-type transport system periplasmic protein	1.72489	6.62066	0.0100105	0.0518911	110.228	35.718	-
AFA2_00431	K21394	TRAP-type transport system small permease protein	1.55114	4.92424	0.0224676	0.0974146	60.519	22.107	-
AFA2_00432	K11690	C4-dicarboxylate transporter, DctM subunit	1.41032	6.324	0.0339112	0.131749	64.495	25.991	-
AFA2_00433	K19591	MerR family transcriptional regulator, copper efflux regulator	0.72487	6.82857	0.26723	0.518059	242.225	157.016	-
AFA2_00434		dihydrolipoamide dehydrogenase	0.542688	9.13183	0.402359	0.650318	342.987	252.28	-
AFA2_00435		transcriptional regulator	1.17696	4.17773	0.0857164	0.256696	49.988	23.663	-
AFA2_00436	K02355	elongation factor G	1.59596	7.39556	0.0163238	0.0766981	108.325	38.388	-
AFA2_00437		elongation factor G	1.47853	5.83898	0.0271184	0.111282	129.033	49.59	-
AFA2_00438	K07152	protein SCO1	-0.581536	6.72363	0.373016	0.624705	98.541	158.012	-
AFA2_00439	K01414	oligopeptidase A [EC:3.4.24.70]	-1.55247	8.71816	0.0189839	0.0858779	73.771	231.862	-
AFA2_00440	K01491	methylenetetrahydrofolate dehydrogenase (NADP+) / methenyltetrahydrofolate cyclohydrolase [EC:1.5.1.5 3.5.4.9]	-0.809317	8.09221	0.214185	0.454754	163.837	307.636	-
AFA2_00441	K13041	two-component system, LuxR family, response regulator TtrR	-0.355712	8.71818	0.582662	0.785019	422.96	579.91	-
AFA2_00442	K14986	two-component system, LuxR family, sensor kinase FixL [EC:2.7.13.3]	0.216689	8.57171	0.737659	0.885591	166.194	153.235	-
AFA2_00443	K00163	pyruvate dehydrogenase E1 component [EC:1.2.4.1]	-1.62909	10.8219	0.01386	0.0671734	233.357	773.41	-
AFA2_00444	K00627	pyruvate dehydrogenase E2 component (dihydrolipoamide acetyltransferase) [EC:2.3.1.12]	-1.75562	9.35607	0.00831297	0.0454579	125.99	455.858	-
AFA2_00445	K00382	dihydrolipoamide dehydrogenase [EC:1.8.1.4]	-1.74483	10.136	0.00865036	0.0466539	207.748	746.058	-
AFA2_00446	K11754	dihydrofolate synthase / folylpolyglutamate synthase [EC:6.3.2.12 6.3.2.17]	0.022289	7.28263	0.97259	0.992222	80.411	84.836	-
AFA2_00447	K03749	DedD protein	0.780192	8.77783	0.230262	0.475962	470.223	293.364	-
AFA2_00448	K03558	membrane protein required for colicin V production	0.297588	7.1458	0.646863	0.825019	227.815	198.592	-
AFA2_00449	K00764	amidophosphoribosyltransferase [EC:2.4.2.14]	-0.687264	8.2679	0.290443	0.541691	113.555	195.923	-
AFA2_00450		serine hydrolase	0.18743	5.53438	0.775455	0.905166	28.767	27.066	-
AFA2_00451	K03611	protein dithiol:quinone oxidoreductase [EC:1.8.5.9]	-0.418442	5.38889	0.525915	0.744249	50.721	72.643	-
AFA2_00452	K05595	multiple antibiotic resistance protein	-1.66917	4.38999	0.0164328	0.0769036	9.814	33.493	-
AFA2_00453	K00990	[protein-PII] uridylyltransferase [EC:2.7.7.59]	-2.13396	7.1996	0.00164811	0.0133739	15.062	70.856	down
AFA2_00454	K01265	methionyl aminopeptidase [EC:3.4.11.18]	-0.435273	7.68333	0.502528	0.722741	155.125	224.751	-
AFA2_00455	K02967	30S ribosomal protein S2	0.100459	10.346	0.876358	0.946674	1283.51	1282.72	-
AFA2_00456	K02357	elongation factor Ts	-1.2641	9.03019	0.0541576	0.184643	249.795	642.848	-
AFA2_00457	K09903	uridylate kinase [EC:2.7.4.22]	-0.436611	7.88208	0.500988	0.722582	199.581	289.428	-
AFA2_00458	K02838	ribosome recycling factor	-0.849977	8.11761	0.192322	0.427577	252.221	487.131	-
AFA2_00459	K00806	undecaprenyl diphosphate synthase [EC:2.5.1.31]	-1.28871	6.54981	0.0517607	0.180068	55.391	145.031	-
AFA2_00460	K00981	phosphatidate cytidylyltransferase [EC:2.7.7.41]	-0.241644	5.58508	0.713062	0.869776	36.509	46.255	-
AFA2_00461	K00099	1-deoxy-D-xylulose-5-phosphate reductoisomerase [EC:1.1.1.267]	-1.1653	6.09144	0.078821	0.242706	24.83	59.685	-
AFA2_00462	K11749	regulator of sigma E protease [EC:3.4.24.-]	0.535315	7.38828	0.41038	0.653726	106.951	79.067	-
AFA2_00463	K07277	outer membrane protein insertion porin family	-1.08427	9.81633	0.0969941	0.280135	176.248	400.411	-
AFA2_00464	K06142	outer membrane protein	0.058538	10.1222	0.927765	0.970569	1464.34	1506.6	-
AFA2_00465	K02536	UDP-3-O-[3-hydroxymyristoyl] glucosamine N-acyltransferase [EC:2.3.1.191]	-0.73461	8.61821	0.258507	0.508499	185.8	331.265	-
AFA2_00466	K02372	3-hydroxyacyl-[acyl-carrier-protein] dehydratase [EC:4.2.1.59]	-1.58788	6.77289	0.0173102	0.080229	85.219	274.553	-
AFA2_00467	K00677	UDP-N-acetylglucosamine acyltransferase [EC:2.3.1.129]	-1.8274	7.48445	0.00636282	0.0378347	71.142	270.577	-
AFA2_00468	K00748	lipid-A-disaccharide synthase [EC:2.4.1.182]	-0.410814	6.90176	0.527999	0.745895	57.93	82.522	-
AFA2_00469	K03470	ribonuclease HII [EC:3.1.26.4]	0.930841	6.20738	0.157281	0.383209	113.961	64.038	-
AFA2_00470	K03437	RNA methyltransferase, TrmH family	0.108498	5.53365	0.868825	0.941759	43.573	43.303	-
AFA2_00471	K01426	amidase [EC:3.5.1.4]	1.23649	5.54336	0.0637648	0.210448	32.143	14.61	-
AFA2_00472	K09773	[pyruvate, water dikinase]-phosphate phosphotransferase / [pyruvate, water dikinase] kinase [EC:2.7.4.28 2.7.11.33]	-0.160721	8.05425	0.803946	0.914591	214.896	257.389	-
AFA2_00473	K01007	pyruvate, water dikinase [EC:2.7.9.2]	-0.236817	10.7382	0.713874	0.87022	473.563	597.921	-
AFA2_00474		transcription regulator protein	0.538705	8.35429	0.406301	0.652952	431.315	318.122	-
AFA2_00475	K03885	NADH:ubiquinone reductase (H+-translocating) [EC:7.1.1.2]	0.903456	8.8619	0.165574	0.390546	330.484	189.298	-
AFA2_00476	K03664	SsrA-binding protein	0.479187	6.66727	0.462362	0.692858	181.449	139.46	-
AFA2_00477	K18588	coenzyme Q-binding protein COQ10	0.235617	7.33651	0.716528	0.872256	286.713	260.908	-
AFA2_00478		protein RnfH	0.149806	4.87829	0.821425	0.922495	61.785	59.667	-
AFA2_00479	K00249	acyl-CoA dehydrogenase [EC:1.3.8.7]	-0.334326	5.79848	0.610267	0.801159	30.432	41.115	-
AFA2_00480		enoyl-CoA hydratase	0.122981	6.90208	0.849895	0.93187	78.815	77.546	-
AFA2_00481	K00020	3-hydroxyisobutyrate dehydrogenase [EC:1.1.1.31]	-1.01466	6.16094	0.124373	0.332579	37.535	81.274	-
AFA2_00482		aminomethyltransferase	-0.0501575	7.46821	0.938331	0.975514	133.931	148.579	-
AFA2_00483		aminodeoxychorismate lyase	0.266499	6.68056	0.682232	0.84752	79.21	70.553	-
AFA2_00484		deoxynucleotide monophosphate kinase	0.531948	6.73552	0.414637	0.656958	110.894	82.171	-
AFA2_00485	K02341	DNA polymerase III subunit delta' [EC:2.7.7.7]	1.13243	7.34497	0.0846597	0.25535	151.813	74.189	-
AFA2_00486	K03424	TatD DNase family protein [EC:3.1.21.-]	-0.0771852	6.32923	0.90577	0.961769	72.252	81.671	-
AFA2_00487		ankyrin	-0.818067	7.27335	0.210498	0.451908	89.012	168.16	-
AFA2_00488	K19784	chromate reductase, NAD(P)H dehydrogenase (quinone)	-1.74445	6.63758	0.00934356	0.0491927	38.762	139.206	-
AFA2_00489		lipoprotein	-0.8383	7.3078	0.199526	0.437645	102.332	196.054	-
AFA2_00490	K11209	thiol:disulfide oxidoreductase	-0.0745083	8.11947	0.908346	0.962483	276.753	312.249	-
AFA2_00491	K00537	arsenate reductase (glutaredoxin) [EC:1.20.4.1]	-0.29548	6.66025	0.65004	0.827876	187.524	246.605	-
AFA2_00492		polyisoprenoid-binding protein	-2.60669	6.45899	0.000177696	0.00220592	30.759	200.89	down
AFA2_00493		polyisoprenoid-binding protein	-1.40047	6.3925	0.0353032	0.135617	58.19	164.64	-
AFA2_00494	K12262	superoxide oxidase [EC:1.10.3.17]	-0.928779	5.29745	0.163157	0.388458	33.611	68.582	-
AFA2_00495		hypothetical protein	0.709237	5.93432	0.280587	0.530129	92.321	60.492	-
AFA2_00496		hypothetical protein	0.478217	4.9382	0.471558	0.700114	49.259	37.879	-
AFA2_00497		integrase	0.407294	6.23672	0.53307	0.748958	54.424	43.967	-
AFA2_00498	K09994	(aminoalkyl)phosphonate N-acetyltransferase [EC:2.3.1.280]	-0.872525	6.23097	0.184841	0.418152	81.661	160.224	-
AFA2_00499		hypothetical protein	-0.601106	5.29064	0.364003	0.616783	33.203	53.977	-
AFA2_00500	K00059	3-oxoacyl-[acyl-carrier protein] reductase [EC:1.1.1.100]	0.731018	5.59307	0.26795	0.518604	56.199	36.27	-
AFA2_00501	K23753	AMP-polyphosphate phosphotransferase [EC:2.7.4.33]	0.208277	6.4962	0.749191	0.891836	45.061	41.789	-
AFA2_00502		membrane protein	0.017035	5.12456	0.979432	0.993968	54.128	57.315	-
AFA2_00503	K08289	phosphoribosylglycinamide formyltransferase 2 [EC:2.1.2.2]	0.686345	7.90613	0.291363	0.542835	175.634	116.938	-
AFA2_00504		bilirubin oxidase	-2.77929	8.95033	5.85726e-05	0.000878093	56.175	413.269	down
AFA2_00505		hypothetical protein	NA	NA	NA	NA	1.926	2.326	-
AFA2_00506		exopolysaccharide biosynthesis protein	1.12149	6.43253	0.0891063	0.264478	79.002	38.897	-
AFA2_00507	K04763	integrase/recombinase XerD	1.44491	5.57712	0.0311522	0.122872	41.408	16.288	-
AFA2_00508		lysR family transcriptional regulator	0.913964	3.65779	0.187684	0.421178	12.366	7.024	-
AFA2_00509	K07396	putative protein-disulfide isomerase	1.35466	1.34947	0.120459	0.325634	3.445	1.429	-
AFA2_00510		cyclase	0.94847	2.34748	0.210171	0.451878	4.415	2.444	-
AFA2_00511		ytoQ family protein	-1.05707	2.56167	0.161192	0.387695	5.778	12.922	-
AFA2_00512	K01533	P-type Cu2+ transporter [EC:7.2.2.9]	-5.1771	11.6051	1.94103e-11	2.90031e-09	48.626	1885.21	down*
AFA2_00513		hypothetical protein	-0.381302	4.84	0.566767	0.771044	55.202	77.055	-
AFA2_00514		lysR family transcriptional regulator	-0.380266	7.62226	0.557909	0.765961	128.063	178.601	-
AFA2_00515	K06867	ankyrin repeat family protein 3	0.0177087	6.69983	0.97828	0.993968	110.422	116.869	-
AFA2_00516	K03449	MFS transporter, CP family, cyanate transporter	-1.40588	4.04752	0.0437628	0.159293	5.172	14.707	-
AFA2_00517		monooxygenase	1.2998	3.43651	0.0663479	0.216453	7.06	3.066	-
AFA2_00518		aldehyde dehydrogenase	0.579506	3.32859	0.408195	0.652952	5.694	4.079	-
AFA2_00519	K09022	2-iminobutanoate/2-iminopropanoate deaminase [EC:3.5.99.10]	1.10493	3.33939	0.118346	0.32258	23.947	11.907	-
AFA2_00520		aldolase	0.7848	4.43002	0.244509	0.494598	24.875	15.461	-
AFA2_00521		transcriptional regulator	0.760166	5.34569	0.251052	0.499636	40.892	25.861	-
AFA2_00522		cytochrome C	0.146124	6.00072	0.823143	0.92313	141.149	136.663	-
AFA2_00523		universal stress protein	-0.492915	9.67953	0.446466	0.68224	1142.83	1723.24	-
AFA2_00524		methyltransferase	0.526946	6.26882	0.420393	0.662221	82.177	61.102	-
AFA2_00525	K21430	aldose sugar dehydrogenase [EC:1.1.5.-]	-0.844435	6.52838	0.198145	0.435696	39.763	76.51	-
AFA2_00526	K01679	fumarate hydratase, class II [EC:4.2.1.2]	-2.16944	7.20739	0.00139623	0.0117058	27.392	132.068	down
AFA2_00527	K00134	glyceraldehyde 3-phosphate dehydrogenase [EC:1.2.1.12]	-1.94409	5.19002	0.00476979	0.0302429	10.17	41.975	-
AFA2_00528		gluconate 5-dehydrogenase	-0.456232	5.63509	0.488014	0.711846	37.679	55.396	-
AFA2_00529	K00018	glycerate dehydrogenase [EC:1.1.1.29]	0.0481059	7.5028	0.94084	0.976076	135.377	140.293	-
AFA2_00530		peptidase	-0.502464	8.7641	0.438187	0.67791	134.703	204.465	-
AFA2_00531	K00799	glutathione S-transferase [EC:2.5.1.18]	-2.56787	7.86716	0.000188279	0.00232101	78.149	496.618	down
AFA2_00532	K01996	branched-chain amino acid transport system ATP-binding protein	-1.98727	6.94438	0.00325711	0.0224196	50.315	213.816	-
AFA2_00533	K01995	branched-chain amino acid transport system ATP-binding protein	-2.0248	7.22722	0.00271043	0.0195704	55.054	240.107	down
AFA2_00534	K01998	branched-chain amino acid transport system permease protein	-1.59525	7.45999	0.0164311	0.0769036	51.006	165.151	-
AFA2_00535	K01997	branched-chain amino acid transport system permease protein	-0.350625	7.46552	0.589109	0.788205	119.19	162.846	-
AFA2_00536	K01999	branched-chain amino acid transport system substrate-binding protein	0.241575	11.2578	0.708347	0.867809	1690.37	1531.92	-
AFA2_00537	K00286	pyrroline-5-carboxylate reductase [EC:1.5.1.2]	-0.557421	7.16659	0.391985	0.641166	98.675	155.6	-
AFA2_00538	K02027	multiple sugar transport system substrate-binding protein	0.637825	10.357	0.325131	0.58038	872.561	600.848	-
AFA2_00539	K05814	sn-glycerol 3-phosphate transport system permease protein	0.30103	6.89728	0.643434	0.822127	106.028	92.206	-
AFA2_00540	K05815	sn-glycerol 3-phosphate transport system permease protein	-0.883372	5.89862	0.180892	0.414529	35.321	69.829	-
AFA2_00541	K05816	sn-glycerol 3-phosphate transport system ATP-binding protein [EC:7.6.2.10]	-1.29361	7.13679	0.0501027	0.175682	53.511	140.574	-
AFA2_00542	K01999	branched-chain amino acid transport system substrate-binding protein	0.978391	11.5557	0.133138	0.349042	2537.73	1380.05	-
AFA2_00543	K04047	starvation-inducible DNA-binding protein	-0.87162	9.92359	0.180374	0.414122	619.354	1214.24	-
AFA2_00544	K04761	LysR family transcriptional regulator, hydrogen peroxide-inducible genes activator	-2.04573	6.60743	0.0025696	0.0188428	27.991	123.88	down
AFA2_00545	K03655	ATP-dependent DNA helicase RecG [EC:3.6.4.12]	-0.627538	8.19586	0.334093	0.58883	79.022	130.812	-
AFA2_00546	K09022	2-iminobutanoate/2-iminopropanoate deaminase [EC:3.5.99.10]	-0.091605	8.83854	0.887312	0.953039	818.244	934.192	-
AFA2_00547	K00528	ferredoxin/flavodoxin---NADP+ reductase [EC:1.18.1.2 1.19.1.1]	-0.436744	8.23385	0.500516	0.722267	235.093	340.957	-
AFA2_00548	K02012	iron(III) transport system substrate-binding protein	-1.50774	7.47265	0.0229941	0.0988494	63.122	192.352	-
AFA2_00549	K02011	iron(III) transport system permease protein	-1.24488	4.08396	0.0721874	0.228348	4.209	10.701	-
AFA2_00550		ABC transporter	-1.43244	4.29914	0.0383425	0.143551	9.42	27.276	-
AFA2_00551		membrane protein	2.4174	5.14464	0.000551121	0.00531299	55.642	11.143	up
AFA2_00552		MFS transporter	NA	NA	NA	NA	0.593	0.907	-
AFA2_00553		lysR family transcriptional regulator	0.76405	3.92074	0.264457	0.514659	14.385	9.069	-
AFA2_00554	K02348	ElaA protein	-0.83199	4.72374	0.215707	0.456716	29.146	55.619	-
AFA2_00555	K01915	glutamine synthetase [EC:6.3.1.2]	-1.03794	12.211	0.111484	0.30815	1571.16	3456.61	-
AFA2_00556	K02495	oxygen-independent coproporphyrinogen III oxidase [EC:1.3.98.3]	-2.0096	5.445	0.00345834	0.0233308	10.079	43.524	down
AFA2_00557	K02428	XTP/dITP diphosphohydrolase [EC:3.6.1.66]	-0.903826	5.32455	0.17435	0.405289	32.269	64.713	-
AFA2_00558	K00989	ribonuclease PH [EC:2.7.7.56]	-0.0152278	7.69674	0.981247	0.993968	199.593	216.126	-
AFA2_00559		GTP-binding protein	-1.43912	6.53169	0.0305459	0.121021	13.525	39.305	-
AFA2_00560	K03547	DNA repair protein SbcD/Mre11	-0.856764	5.17703	0.198521	0.436252	16.257	31.556	-
AFA2_00561		protein YicC	0.189917	5.41568	0.772893	0.902801	34.595	32.493	-
AFA2_00562	K03426	NAD+ diphosphatase [EC:3.6.1.22]	-0.114586	5.06814	0.862497	0.938062	29.911	34.7	-
AFA2_00563		transcriptional regulator	0.117896	5.34558	0.857929	0.936392	65.816	64.983	-
AFA2_00564		monooxygenase	-0.155113	3.20866	0.825673	0.923645	5.196	6.2	-
AFA2_00565	K07104	catechol 2,3-dioxygenase [EC:1.13.11.2]	0.0977104	1.95499	0.900611	0.960905	2.637	2.64	-
AFA2_00566	K01432	arylformamidase [EC:3.5.1.9]	NA	NA	NA	NA	0.819	0.66	-
AFA2_00567		MFS transporter	1.02585	1.69459	0.209775	0.451726	2.285	1.196	-
AFA2_00568		MFS transporter	0.881613	3.4549	0.207676	0.449047	8.809	5.116	-
AFA2_00569		araC family transcriptional regulator	0.129505	4.91083	0.845196	0.930398	28.716	28.124	-
AFA2_00570		amidohydrolase	-0.465954	7.39743	0.473431	0.701423	76.695	113.509	-
AFA2_00571	K13993	HSP20 family protein	0.820247	9.33057	0.207216	0.448947	1305.56	792.218	-
AFA2_00572		uracil permease	1.08999	3.22589	0.125589	0.334085	5.772	2.899	-
AFA2_00573	K12960	5-methylthioadenosine/S-adenosylhomocysteine deaminase [EC:3.5.4.31 3.5.4.28]	1.06346	3.27857	0.133649	0.349225	6.631	3.393	-
AFA2_00574	K01455	formamidase [EC:3.5.1.49]	0.324576	7.11333	0.617412	0.804569	91.526	78.307	-
AFA2_00575		zinc ribbon domain protein	0.604857	3.85389	0.377055	0.628484	42.436	29.878	-
AFA2_00576	K02014	iron complex outermembrane recepter protein	-3.17715	9.07059	6.32101e-06	0.000139442	33.31	322.882	down
AFA2_00577	K08358	tetrathionate reductase subunit B	-1.70471	3.96906	0.0160367	0.0754493	6.715	23.5	-
AFA2_00578	K08359	tetrathionate reductase subunit C	-1.94741	3.75247	0.00710152	0.0409205	3.704	15.351	-
AFA2_00579	K08357	tetrathionate reductase subunit A	-1.63939	6.25305	0.0145575	0.069884	8.423	28.128	-
AFA2_00580	K10126	two-component system, NtrC family, C4-dicarboxylate transport response regulator DctD	0.0558334	6.83828	0.931544	0.972023	62.282	64.199	-
AFA2_00581	K10125	two-component system, NtrC family, C4-dicarboxylate transport sensor histidine kinase DctB [EC:2.7.13.3]	1.16723	8.01108	0.0751833	0.23436	140.256	66.911	-
AFA2_00582		C4-dicarboxylate ABC transporter	1.20264	8.6563	0.0666428	0.216797	304.494	141.743	-
AFA2_00583	K01744	aspartate ammonia-lyase [EC:4.3.1.1]	0.657981	3.97586	0.334822	0.58883	9.389	6.371	-
AFA2_00584		ATPase	0.557811	5.99558	0.394908	0.644696	101.843	74.119	-
AFA2_00585	K00793	riboflavin synthase [EC:2.5.1.9]	0.571158	6.80758	0.381115	0.631307	150.136	108.266	-
AFA2_00586		malonic semialdehyde reductase	-0.109877	7.87283	0.865273	0.93906	214.615	248.151	-
AFA2_00587		monooxygenase	-1.78655	6.32095	0.00802203	0.0445556	19.744	73.012	-
AFA2_00588		3-ketoacyl-ACP reductase	-0.291346	6.35969	0.655236	0.829394	67.137	88.036	-
AFA2_00589		sodium:solute symporter	-1.69223	5.28651	0.0129555	0.0633976	9.045	31.342	-
AFA2_00590	K02557	chemotaxis protein MotB	1.85354	4.6607	0.00729334	0.0416191	31.12	9.214	-
AFA2_00591	K02556	chemotaxis protein MotA	-0.300237	3.79081	0.661496	0.833762	10.583	13.967	-
AFA2_00592	K03516	flagellar protein FlhE	-0.561185	3.84359	0.413869	0.656348	21.179	33.503	-
AFA2_00593	K07262	serine-type D-Ala-D-Ala endopeptidase (penicillin-binding protein 7) [EC:3.4.21.-]	-0.518103	10.0781	0.42358	0.6658	632.119	969.936	-
AFA2_00594	K21645	LysR family transcriptional regulator, hypochlorite-specific transcription factor HypT	-0.66902	4.61481	0.319218	0.573093	14.543	24.787	-
AFA2_00595	K07795	putative tricarboxylic transport membrane protein	0.167184	5.05204	0.800518	0.914591	25.096	23.945	-
AFA2_00596		succinylglutamate desuccinylase	-0.460979	3.25577	0.513284	0.732849	5.824	8.596	-
AFA2_00597		signal peptide protein	0.419281	6.9092	0.519423	0.737743	109.711	87.9	-
AFA2_00598		carboxypeptidase regulatory-like domain protein	-0.965763	6.0168	0.1437	0.364569	74.154	155.216	-
AFA2_00599	K05812	DTW domain-containing protein	-0.164099	4.62685	0.805825	0.91584	26.702	32.06	-
AFA2_00600	K14160	protein ImuA	3.66947	6.9398	4.33635e-07	1.61495e-05	220.311	18.532	up
AFA2_00601	K14161	protein ImuB	3.36607	5.20348	4.40184e-06	0.000104521	37.007	3.834	up
AFA2_00602	K14162	error-prone DNA polymerase [EC:2.7.7.7]	2.55317	6.34368	0.000226811	0.0026838	30.965	5.649	up
AFA2_00603		glutamyl-tRNA amidotransferase	0.204538	8.5006	0.751886	0.892676	599.614	557.535	-
AFA2_00604		thioesterase-like protein	0.262931	7.59424	0.685121	0.850214	358.241	319.884	-
AFA2_00605	K10680	N-ethylmaleimide reductase [EC:1.-.-.-]	-1.39893	8.46057	0.0338562	0.131749	125.623	354.971	-
AFA2_00606	K03499	trk system potassium uptake protein	0.955515	6.6467	0.145553	0.36757	144.164	79.64	-
AFA2_00607	K03498	trk system potassium uptake protein	-0.504188	5.46599	0.444688	0.680895	18.938	28.784	-
AFA2_00608		hypothetical protein	1.11401	8.42838	0.0888266	0.264091	1558.76	771.582	-
AFA2_00609		hypothetical protein	-1.13583	5.2034	0.0901799	0.26677	26.602	62.665	-
AFA2_00610	K20333	toxoflavin biosynthesis protein ToxD	-0.00174278	5.34202	0.997889	0.99952	31.102	33.365	-
AFA2_00611		lipoprotein	-0.848357	6.5985	0.195892	0.431944	99.526	192.022	-
AFA2_00612		cro/Cl family transcriptional regulator	0.443231	6.66663	0.496481	0.719146	135.697	106.928	-
AFA2_00613		membrane protein	0.720588	2.94221	0.315778	0.569037	6.129	3.979	-
AFA2_00614	K19746	D-arginine dehydrogenase [EC:1.4.99.6]	1.20531	5.08549	0.0724447	0.228558	29.728	13.805	-
AFA2_00615	K22474	alcohol dehydrogenase (quinone), cytochrome c subunit [EC:1.1.5.5]	0.409128	1.58864	0.618411	0.804981	1.615	1.3	-
AFA2_00616	K19713	thiosulfate dehydrogenase [EC:1.8.2.2]	0.820049	2.96403	0.253776	0.503284	7.504	4.546	-
AFA2_00617	K01753	D-serine dehydratase [EC:4.3.1.18]	-0.450399	4.56625	0.501597	0.72266	10.528	15.417	-
AFA2_00618		hypothetical protein	-0.913115	4.13283	0.182278	0.41528	19.002	38.372	-
AFA2_00619	K02014	iron complex outermembrane recepter protein	-2.45805	4.37826	0.000668019	0.00620328	2.076	12.257	down
AFA2_00620		hypothetical protein	-1.00629	3.13046	0.16248	0.388042	8.31	17.92	-
AFA2_00621		hypothetical protein	0.844452	4.39786	0.211337	0.452762	67.058	39.989	-
AFA2_00622		chromosome partitioning protein ParB	0.170955	3.09639	0.80919	0.917895	4.751	4.521	-
AFA2_00623		hypothetical protein	0.525266	2.22312	0.489742	0.713636	11.154	8.289	-
AFA2_00624		hypothetical protein	1.49229	4.69617	0.0285781	0.11529	97.168	36.969	-
AFA2_00625		hypothetical protein	3.78561	2.39826	2.54096e-05	0.000430139	50.335	3.799	up
AFA2_00626		hypothetical protein	3.15086	4.06929	2.77221e-05	0.000462645	91.353	10.959	up
AFA2_00628		microcystin degradation protein MlrC	0.0269377	4.00289	0.968352	0.98961	7.388	7.769	-
AFA2_00629		peptidase M20	0.401023	3.59124	0.561478	0.768579	8.084	6.557	-
AFA2_00630	K01459	N-carbamoyl-D-amino-acid hydrolase [EC:3.5.1.77]	1.58354	2.56536	0.0367809	0.139029	6.504	2.313	-
AFA2_00631		microcin ABC transporter ATP-binding protein	0.994422	4.71189	0.139251	0.357786	30.841	16.576	-
AFA2_00632		Fe-S assembly SUF system protein SufT	-1.40352	9.58864	0.0330238	0.129103	538.003	1525.02	-
AFA2_00633		Fe-S cluster assembly scaffold protein SufU	-1.85874	8.93837	0.00538116	0.0329958	334.331	1299.33	-
AFA2_00634	K11717	cysteine desulfurase / selenocysteine lyase SufS [EC:2.8.1.7 4.4.1.16]	-2.19305	10.3588	0.00115083	0.00993705	269.861	1322.23	down*
AFA2_00635	K09015	Fe-S cluster assembly protein SufD	-2.48057	10.5158	0.000275384	0.00307353	243.106	1453.84	down*
AFA2_00636	K09013	Fe-S cluster assembly ATP-binding protein SufC	-2.41873	10.428	0.000377805	0.0040383	397.748	2278.83	down*
AFA2_00637	K09014	Fe-S cluster assembly protein SufB	-2.00754	10.7527	0.00273477	0.019626	338.985	1460.48	down*
AFA2_00638		transcriptional regulator SufR	-1.00321	9.77717	0.124049	0.332239	843.202	1810.97	-
AFA2_00639	K06147	ATP-binding cassette, subfamily B, bacterial	-0.309279	5.01794	0.640849	0.820306	11.384	15.115	-
AFA2_00640		hypothetical protein	NA	NA	NA	NA	5.818	8.847	-
AFA2_00641	K03088	RNA polymerase sigma-70 factor, ECF subfamily	0.183421	6.67878	0.778031	0.907221	45.409	42.844	-
AFA2_00642		hypothetical protein	-0.0420948	3.79774	0.950943	0.98203	11.754	12.967	-
AFA2_00643		transcriptional regulator	0.431282	8.93842	0.50536	0.72534	993.937	789.77	-
AFA2_00644	K04764	integration host factor subunit alpha	-0.126607	7.29542	0.845281	0.930398	330.685	386.819	-
AFA2_00645	K01890	phenylalanyl-tRNA synthetase beta chain [EC:6.1.1.20]	-1.10653	8.17057	0.091204	0.268004	54.22	125.102	-
AFA2_00646	K01889	phenylalanyl-tRNA synthetase alpha chain [EC:6.1.1.20]	-1.25719	5.83741	0.0592098	0.198563	23.387	59.918	-
AFA2_00647	K02887	50S ribosomal protein L20	-0.00739801	8.99477	0.990867	0.996216	1009.84	1087.57	-
AFA2_00648	K02916	50S ribosomal protein L35	0.273583	8.85598	0.672331	0.840235	1830	1622.06	-
AFA2_00649	K07391	magnesium chelatase family protein	-0.760885	3.84881	0.269723	0.520718	4.886	8.879	-
AFA2_00650	K18555	fluoroquinolone resistance protein	-0.791773	4.06743	0.247185	0.496616	12.632	23.45	-
AFA2_00651		tetR family transcriptional regulator	0.334852	7.70958	0.605609	0.798933	153.071	130.035	-
AFA2_00652		phosphoheptose isomerase	0.920445	8.72309	0.157963	0.38421	1371.92	776.619	-
AFA2_00653		hypothetical protein	1.50813	10.0391	0.0222917	0.0968894	2289.78	862.514	-
AFA2_00654	K08483	phosphoenolpyruvate-protein phosphotransferase (PTS system enzyme I) [EC:2.7.3.9]	-0.92193	7.61101	0.158441	0.38421	54.812	111.28	-
AFA2_00655	K02784	phosphocarrier protein HPr	-0.741492	5.85439	0.260399	0.510695	113.867	204.019	-
AFA2_00656		IIA component of sugar transport PTS system	-0.870603	6.15799	0.186071	0.418494	92.732	181.704	-
AFA2_00657	K01920	glutathione synthase [EC:6.3.2.3]	-0.889291	7.76135	0.173246	0.403784	112.728	223.739	-
AFA2_00658	K02520	translation initiation factor IF-3	0.391704	10.2949	0.544661	0.75658	2149.93	1755.84	-
AFA2_00659	K01868	threonyl-tRNA synthetase [EC:6.1.1.3]	-0.238744	10.0913	0.711731	0.869511	371.965	470.272	-
AFA2_00660		transcriptional regulator	0.391692	8.98129	0.545071	0.756853	1666	1360.61	-
AFA2_00661		hypothetical protein	1.09914	6.55996	0.0952281	0.276842	784.061	392.076	-
AFA2_00662		hypothetical protein	-0.519536	3.62151	0.453316	0.686703	40.98	62.983	-
AFA2_00663		ribokinase	1.16423	6.47946	0.0777691	0.240094	93.699	44.787	-
AFA2_00664		hypothetical protein	NA	NA	NA	NA	10.656	4.289	-
AFA2_00665		hypothetical protein	3.13353	7.30744	9.00677e-06	0.000184196	690.98	84.315	up
AFA2_00666		transcriptional regulator	0.606068	7.40938	0.351672	0.605623	610.211	429.525	-
AFA2_00667		exported protein	0.970205	7.01053	0.138832	0.357627	324.848	177.641	-
AFA2_00668		methyltransferase type 11	1.28969	8.34408	0.049789	0.174929	434.15	190.262	-
AFA2_00669	K07340	inner membrane protein	-0.153268	5.90906	0.814846	0.920768	89.274	106.38	-
AFA2_00670		paraslipin	0.150527	7.82925	0.816232	0.921132	184.276	177.881	-
AFA2_00671		membrane protein	1.18946	5.68683	0.0737065	0.231182	86.233	40.497	-
AFA2_00672		membrane protein	1.2189	5.08439	0.0693833	0.222757	42.381	19.497	-
AFA2_00673		integrase	0.482092	5.0258	0.467298	0.697166	70.597	54.143	-
AFA2_00674		nucleobase:cation symporter	0.71772	3.29844	0.307404	0.560251	6.348	4.131	-
AFA2_00675		S-adenosylhomocysteine deaminase	-0.43223	4.30732	0.521793	0.740514	8.33	12.048	-
AFA2_00676		permease	NA	NA	NA	NA	1.205	2.021	-
AFA2_00677		lacI family transcriptional regulator	0.14188	6.92591	0.827155	0.924053	87.627	85.093	-
AFA2_00678		hypothetical protein	0.982788	5.73305	0.137502	0.355356	109.49	59.344	-
AFA2_00679		hypothetical protein	NA	NA	NA	NA	6.741	7.097	-
AFA2_00680	K05834	homoserine/homoserine lactone efflux protein	-0.0493183	4.10144	0.941916	0.976413	15.097	16.739	-
AFA2_00681	K05548	MFS transporter, AAHS family, benzoate transport protein	0.917696	2.55614	0.216368	0.45784	3.924	2.22	-
AFA2_00682	K05783	dihydroxycyclohexadiene carboxylate dehydrogenase [EC:1.3.1.25 1.3.1.-]	NA	NA	NA	NA	0.918	1.035	-
AFA2_00683	K05784	benzoate/toluate 1,2-dioxygenase reductase component [EC:1.18.1.-]	0.222024	2.47653	0.764491	0.8977	3.887	3.568	-
AFA2_00684	K05550	benzoate/toluate 1,2-dioxygenase subunit beta [EC:1.14.12.10 1.14.12.-]	NA	NA	NA	NA	1.592	1.282	-
AFA2_00685	K05549	benzoate/toluate 1,2-dioxygenase subunit alpha [EC:1.14.12.10 1.14.12.-]	NA	NA	NA	NA	0.861	0.326	-
AFA2_00686	K21757	LysR family transcriptional regulator, benzoate and cis,cis-muconate-responsive activator of ben and cat genes	1.78875	6.50321	0.00774072	0.043402	106.891	33.135	-
AFA2_00687	K16246	phenol/toluene 2-monooxygenase (NADH) P5/A5 [EC:1.14.13.244 1.14.13.243]	1.02845	3.30623	0.145965	0.368085	8.698	4.561	-
AFA2_00688	K16245	phenol/toluene 2-monooxygenase (NADH) P4/A4 [EC:1.14.13.244 1.14.13.243]	0.827463	1.6767	0.310463	0.564411	7.312	4.396	-
AFA2_00689	K16242	phenol/toluene 2-monooxygenase (NADH) P3/A3 [EC:1.14.13.244 1.14.13.243]	1.0366	2.70684	0.158735	0.384397	3.995	2.081	-
AFA2_00690	K16244	phenol/toluene 2-monooxygenase (NADH) P2/A2 [EC:1.14.13.244 1.14.13.243]	NA	NA	NA	NA	3.371	0.626	-
AFA2_00691	K16243	phenol/toluene 2-monooxygenase (NADH) P1/A1 [EC:1.14.13.244 1.14.13.243]	3.54064	1.42572	0.000485131	0.00479962	3.23	0.283	up
AFA2_00692	K16249	phenol/toluene 2-monooxygenase (NADH) P0/A0	8.18007	1.70383	2.79672e-07	1.15056e-05	16.075	0	up
AFA2_00693		sigma-54-dependent Fis family transcriptional regulator	1.51807	6.18352	0.0229836	0.0988494	45.07	16.855	-
AFA2_00694		hypothetical protein	0.864725	3.43043	0.216909	0.458711	26.714	15.698	-
AFA2_00695		hypothetical protein	1.00766	5.49032	0.129113	0.340642	86.753	46.213	-
AFA2_00696		hypothetical protein	1.98556	7.70532	0.00313912	0.0217005	853.205	230.8	-
AFA2_00697	K02028	polar amino acid transport system ATP-binding protein [EC:7.4.2.1]	-2.41071	3.55886	0.00132221	0.0111913	3.467	19.848	down
AFA2_00698	K02029	polar amino acid transport system permease protein	-2.26774	1.97646	0.00914888	0.0486017	1.215	6.359	down
AFA2_00699	K02029	polar amino acid transport system permease protein	-1.10804	2.47793	0.145945	0.368085	3.178	7.365	-
AFA2_00700	K02030	polar amino acid transport system substrate-binding protein	2.22741	9.73017	0.000978294	0.0086747	1235.21	282.603	up*
AFA2_00701	K03098	apolipoprotein D and lipocalin family protein	1.05895	8.30118	0.105445	0.29845	563.907	289.99	-
AFA2_00702		aldehyde-activating protein	0.785606	7.06808	0.2291	0.474843	288.526	179.321	-
AFA2_00703	K09022	2-iminobutanoate/2-iminopropanoate deaminase [EC:3.5.99.10]	0.506869	4.01389	0.456094	0.687938	32.857	24.764	-
AFA2_00704	K09946	uncharacterized protein	1.0605	9.12288	0.10454	0.296841	3095.34	1590.12	-
AFA2_00705	K11068	hemolysin III	0.822473	6.30103	0.210244	0.451878	115.578	70.015	-
AFA2_00706		hypothetical protein	1.10976	7.39538	0.0908593	0.267782	558.721	277.366	-
AFA2_00707		hypothetical protein	-0.117794	7.58671	0.855785	0.935415	395.153	459.416	-
AFA2_00708		hypothetical protein	0.692786	9.65994	0.285717	0.535509	4252.2	2818.61	-
AFA2_00709		hypothetical protein	0.623095	6.75998	0.339751	0.594471	291.953	203.087	-
AFA2_00710	K04065	hyperosmotically inducible periplasmic protein	0.674336	6.26413	0.303365	0.556118	160.274	107.593	-
AFA2_00711		isochorismatase-like protein	0.271311	5.68537	0.679251	0.845185	81.784	72.601	-
AFA2_00712		aliphatic isothiocyanate resistance protein SaxA	0.113144	4.39262	0.866092	0.939661	17.297	17.134	-
AFA2_00713	K13633	AraC family transcriptional regulator, transcriptional activator FtrA	0.343803	6.08035	0.599062	0.793516	56.286	47.517	-
AFA2_00714	K01185	lysozyme [EC:3.2.1.17]	0.221458	6.24277	0.734367	0.883443	248.044	227.94	-
AFA2_00715		hypothetical protein	NA	NA	NA	NA	0.569	0	-
AFA2_00716		transglycosylase	NA	NA	NA	NA	1.026	0.734	-
AFA2_00717		membrane protein	NA	NA	NA	NA	1.234	0	-
AFA2_00718		membrane protein	1.5476	8.22754	0.0194098	0.0872578	584.46	214.199	-
AFA2_00719		hypothetical protein	1.80939	8.13161	0.00671249	0.0395255	303.875	92.883	-
AFA2_00720		hypothetical protein	NA	NA	NA	NA	3.116	2.867	-
AFA2_00721	K21449	trimeric autotransporter adhesin	0.678526	7.26214	0.29779	0.549885	18.489	12.377	-
AFA2_00722		hypothetical protein	1.22942	1.34526	0.156949	0.383209	5.432	2.46	-
AFA2_00723		hypothetical protein	0.236959	1.96132	0.761731	0.895648	5.787	5.256	-
AFA2_00724		hypothetical protein	NA	NA	NA	NA	3.965	0.958	-
AFA2_00725	K07795	putative tricarboxylic transport membrane protein	0.450966	5.40266	0.493938	0.717386	35.356	27.708	-
AFA2_00726	K10218	4-hydroxy-4-methyl-2-oxoglutarate aldolase [EC:4.1.3.17]	0.140028	3.36992	0.840831	0.929865	14.541	14.136	-
AFA2_00727		lysR family transcriptional regulator	0.0444376	6.18872	0.945716	0.978919	59.158	61.462	-
AFA2_00728		tail protein	0.080947	5.14519	0.902467	0.961146	8.102	8.207	-
AFA2_00729		hypothetical protein	-0.710284	6.56014	0.277902	0.526629	101.119	177.287	-
AFA2_00730		hypothetical protein	0.441624	3.09735	0.533246	0.748958	16.903	13.325	-
AFA2_00731		antirepressor	1.21391	2.38485	0.110226	0.305867	10.071	4.633	-
AFA2_00732		tail protein	NA	NA	NA	NA	1.25	0.755	-
AFA2_00733		hypothetical protein	NA	NA	NA	NA	1.951	1.428	-
AFA2_00734		phage protein	NA	NA	NA	NA	2.359	0.507	-
AFA2_00735		phage protein	NA	NA	NA	NA	0.749	0.452	-
AFA2_00736		hypothetical protein	NA	NA	NA	NA	0.733	2.596	-
AFA2_00737		capsule polysaccharide biosynthesis protein	0.329961	1.77891	0.679889	0.8455	2.422	2.061	-
AFA2_00738		phage capsid protein	0.649798	2.84467	0.368332	0.620551	6.287	4.287	-
AFA2_00739		phage protein	NA	NA	NA	NA	0.278	0	-
AFA2_00740		phage head morphogenesis protein	0.902822	2.31996	0.233676	0.479563	4.144	2.368	-
AFA2_00741		DNA-binding protein	0.895114	2.95166	0.213961	0.454754	4.827	2.776	-
AFA2_00742	K06909	phage terminase large subunit	2.08684	1.39677	0.0205693	0.0914247	2.165	0.536	-
AFA2_00743		hypothetical protein	NA	NA	NA	NA	0.631	0.406	-
AFA2_00744		hypothetical protein	NA	NA	NA	NA	12.31	7.846	-
AFA2_00745		phage protein	NA	NA	NA	NA	5.783	6.89	-
AFA2_00746	K07313	serine/threonine protein phosphatase 1 [EC:3.1.3.16]	-0.214332	1.95677	0.784795	0.908941	3.415	4.249	-
AFA2_00747		hypothetical protein	NA	NA	NA	NA	2.302	2.008	-
AFA2_00748		long-chain acyl-CoA synthetase	NA	NA	NA	NA	0.632	3.901	-
AFA2_00749		bacteriophage protein	-1.01277	1.76017	0.220368	0.463258	2.165	4.705	-
AFA2_00750		transcriptional regulator	-1.05265	1.65056	0.210964	0.452358	1.533	3.429	-
AFA2_00751		hypothetical protein	NA	NA	NA	NA	0.975	5.337	-
AFA2_00752		recombinase	-2.73755	1.25444	0.00805079	0.0446453	0.861	6.378	down
AFA2_00753		hypothetical protein	-0.155938	1.84541	0.844524	0.930398	3.829	4.575	-
AFA2_00754		hypothetical protein	-0.124254	3.69732	0.856536	0.935415	41.718	48.726	-
AFA2_00755		hypothetical protein	0.723004	8.10652	0.266384	0.516813	710.635	461.275	-
AFA2_00756		hypothetical protein	0.292567	7.13103	0.652436	0.829394	482.86	422.389	-
AFA2_00757		hypothetical protein	0.162574	6.78656	0.80258	0.914591	322.185	308.413	-
AFA2_00758		hypothetical protein	0.46751	8.57358	0.470636	0.699481	575.376	445.847	-
AFA2_00759		hypothetical protein	-0.372083	9.16325	0.565269	0.771044	359.619	498.691	-
AFA2_00760		hypothetical protein	0.90567	4.11066	0.184236	0.418152	82.58	47.191	-
AFA2_00761		parB-like partition protein	-0.122225	8.25716	0.850183	0.93187	256.416	299.032	-
AFA2_00762		antitoxin	0.64281	7.81889	0.322879	0.577488	606.683	416.307	-
AFA2_00763		hypothetical protein	0.163856	5.69121	0.802709	0.914591	94.378	90.261	-
AFA2_00764		membrane protein	0.0502655	5.09181	0.939394	0.975514	69.384	71.795	-
AFA2_00765		hypothetical protein	-1.00419	1.47266	0.244901	0.494598	3.146	6.807	-
AFA2_00766		hypothetical protein	NA	NA	NA	NA	1.968	4.317	-
AFA2_00767		hypothetical protein	NA	NA	NA	NA	2	3.618	-
AFA2_00768		phage protein	-0.48932	3.78113	0.476759	0.704331	7.445	11.205	-
AFA2_00769		single-stranded DNA-binding protein	-0.523057	3.14153	0.461777	0.692275	6.714	10.347	-
AFA2_00770		exonuclease	-0.595472	3.3337	0.397559	0.646403	8.681	14.067	-
AFA2_00771		bacteriophage-like protein	0.0186623	2.421	0.980021	0.993968	7.249	7.667	-
AFA2_00772	K03111	single-strand DNA-binding protein	-0.241216	2.62988	0.742334	0.887889	7.451	9.442	-
AFA2_00773		hypothetical protein	0.968775	6.1959	0.141368	0.360866	100.628	55.077	-
AFA2_00774	K03554	recombination associated protein RdgC	-0.209899	2.10545	0.785529	0.908941	2.91	3.609	-
AFA2_00775		hypothetical protein	0.148628	5.13225	0.822026	0.922693	73.783	71.312	-
AFA2_00776		hypothetical protein	NA	NA	NA	NA	3.277	2.111	-
AFA2_00777		hypothetical protein	NA	NA	NA	NA	2.794	2.999	-
AFA2_00778		hypothetical protein	NA	NA	NA	NA	3.68	4.182	-
AFA2_00779		adenylosuccinate synthase	-0.516255	1.59245	0.534251	0.749761	2.46	3.781	-
AFA2_00780		hypothetical protein	1.38943	10.9421	0.0346019	0.13394	2476.61	1012.9	-
AFA2_00781	K07733	prophage regulatory protein	NA	NA	NA	NA	3.146	5.572	-
AFA2_00782		phage integrase	-0.931327	3.42956	0.187192	0.420498	4.174	8.541	-
AFA2_00784		ferredoxin	0.606356	7.05076	0.352111	0.605623	230.653	162.321	-
AFA2_00785		aldo/keto reductase	0.0611547	6.59551	0.925138	0.969591	67.2	69.013	-
AFA2_00786	K03517	quinolinate synthase [EC:2.5.1.72]	-1.88922	7.90215	0.00481276	0.0304063	63.98	253.978	-
AFA2_00787	K00278	L-aspartate oxidase [EC:1.4.3.16]	-2.40333	7.69783	0.00043795	0.00453118	26.821	152.068	down
AFA2_00788	K00285	D-amino-acid dehydrogenase [EC:1.4.5.1]	1.69109	10.1121	0.0107969	0.0545706	886.974	294.311	-
AFA2_00789	K10844	DNA excision repair protein ERCC-2 [EC:3.6.4.12]	-0.782362	5.44728	0.237711	0.485606	9.939	18.322	-
AFA2_00790		nuclease	0.174062	6.40179	0.789428	0.910068	38.277	36.35	-
AFA2_00791		marR family transcriptional regulator	0.63522	5.90527	0.333492	0.58877	101.734	70.17	-
AFA2_00792	K15269	probable blue pigment (indigoidine) exporter	0.143012	3.91115	0.833692	0.926965	12.692	12.314	-
AFA2_00793		gntR family transcriptional regulator	0.270855	9.02146	0.675346	0.843705	310.443	275.689	-
AFA2_00794	K06997	yggS family pyridoxal phosphate enzyme	-0.114688	10.9999	0.85899	0.937128	1748.31	2028.24	-
AFA2_00795		cytoplasmic protein	0.138323	9.71058	0.830443	0.92534	2323.96	2262.38	-
AFA2_00796		MFS transporter permease	0.326722	3.1896	0.64278	0.821885	4.709	4.021	-
AFA2_00797	K00480	salicylate hydroxylase [EC:1.14.13.1]	1.06145	3.74048	0.125958	0.334261	10.402	5.334	-
AFA2_00798	K22296	MarR family transcriptional regulator, lower aerobic nicotinate degradation pathway regulator	-0.165582	6.33451	0.799584	0.914327	112.811	135.577	-
AFA2_00799		nnrS family protein	-2.04881	9.85927	0.00227683	0.0172493	221.958	984.052	down
AFA2_00800		glcNAc-PI de-N-acetylase	-0.290436	6.2092	0.656608	0.830561	24.625	32.271	-
AFA2_00801		ABC transporter substrate-binding protein	-0.202087	6.736	0.756105	0.894084	49.365	60.848	-
AFA2_00802		tetratricopeptide repeat-containing protein	-2.23212	4.2796	0.00184206	0.0145799	9.88	49.862	down
AFA2_00803	K04564	superoxide dismutase, Fe-Mn family [EC:1.15.1.1]	-2.76152	5.20091	0.000113422	0.00152003	10.872	79.146	down
AFA2_00804		helix-turn-helix transcriptional regulator	3.68284	7.60643	3.55526e-07	1.38977e-05	276.025	23.013	up
AFA2_00805		acetoin utilization protein	0.964385	3.79622	0.162554	0.388042	11.606	6.366	-
AFA2_00806		multidrug ABC transporter ATPase	0.146322	4.95637	0.82526	0.923645	37.521	36.322	-
AFA2_00807		hypothetical protein	1.62555	2.27287	0.037411	0.140958	35.141	12.124	-
AFA2_00808	K07238	zinc transporter, ZIP family	0.542884	4.98813	0.413649	0.656348	48.038	35.32	-
AFA2_00809		divalent cation transporter	0.338411	6.05925	0.604857	0.798501	126.173	106.915	-
AFA2_00810		GTP-binding protein	-0.0726546	5.9446	0.911557	0.964457	27.68	31.19	-
AFA2_00811		GTPase	0.253108	5.77983	0.699372	0.861252	33.626	30.23	-
AFA2_00812	K05782	benzoate membrane transport protein	0.703915	5.43679	0.286843	0.536896	32.756	21.541	-
AFA2_00813	K03464	muconolactone D-isomerase [EC:5.3.3.4]	-0.542326	2.37827	0.472468	0.700769	10.171	15.898	-
AFA2_00814	K01055	3-oxoadipate enol-lactonase [EC:3.1.1.24]	0.698199	3.01853	0.328476	0.584715	8.598	5.67	-
AFA2_00815	K01032	3-oxoadipate CoA-transferase, beta subunit [EC:2.8.3.6]	0.796858	3.40264	0.255209	0.504431	13.367	8.234	-
AFA2_00816	K01031	3-oxoadipate CoA-transferase, alpha subunit [EC:2.8.3.6]	1.06612	5.87873	0.107235	0.30111	81.462	41.674	-
AFA2_00817	K03381	D-alanine--poly(phosphoribitol) ligase subunit 1 [EC:6.1.1.13]	1.22812	5.69297	0.0650437	0.213672	55.129	25.205	-
AFA2_00818	K01856	muconate cycloisomerase [EC:5.5.1.1]	1.75924	4.82245	0.0103166	0.0528986	26.363	8.335	-
AFA2_00819	K21757	LysR family transcriptional regulator, benzoate and cis,cis-muconate-responsive activator of ben and cat genes	1.91279	6.09369	0.00470907	0.0299115	88.134	25.066	-
AFA2_00820		hypothetical protein	-0.338067	7.01914	0.603124	0.796808	53.704	72.739	-
AFA2_00821		alpha/beta hydrolase	0.583909	4.39841	0.38556	0.635653	20.362	14.549	-
AFA2_00822		marR family transcriptional regulator	0.330391	4.84555	0.61911	0.805595	47.786	40.714	-
AFA2_00823	K01649	2-isopropylmalate synthase [EC:2.3.3.13]	0.857493	5.25331	0.196727	0.433387	20.883	12.345	-
AFA2_00824		araC family transcriptional regulator	0.247127	4.60876	0.711278	0.869257	22.326	20.152	-
AFA2_00825		hypothetical protein	0.813403	5.27207	0.220263	0.463258	185.01	112.764	-
AFA2_00826		zeta toxin family protein	0.880375	7.1495	0.178264	0.410344	239.168	139.193	-
AFA2_00827		membrane protein	-0.009731	6.50527	0.988077	0.995131	325.675	351.31	-
AFA2_00828	K22042	ArsR family transcriptional regulator, virulence genes transcriptional regulator	0.650825	6.38796	0.319955	0.573456	233.676	159.448	-
AFA2_00829		alkylhydroperoxidase	0.778678	6.04415	0.236182	0.483292	335.385	209.428	-
AFA2_00830		sulfur reduction protein DsrE	0.790759	6.71318	0.226905	0.471951	252.868	156.595	-
AFA2_00831	K18581	unsaturated chondroitin disaccharide hydrolase [EC:3.2.1.180]	0.410191	2.10597	0.593827	0.790662	3.128	2.518	-
AFA2_00832		MFS transporter	1.03208	3.15216	0.148082	0.371569	6.954	3.636	-
AFA2_00833		acyl-CoA dehydrogenase	0.0199978	2.33859	0.978757	0.993968	2.846	3.007	-
AFA2_00834		AMP-dependent synthetase	-0.146237	2.10839	0.849447	0.93187	1.618	1.92	-
AFA2_00835		carnitine dehydratase	-0.643399	2.30705	0.398666	0.646713	1.437	2.411	-
AFA2_00836	K03636	sulfur-carrier protein	NA	NA	NA	NA	1.037	7.932	-
AFA2_00837	K21140	[CysO sulfur-carrier protein]-S-L-cysteine hydrolase [EC:3.13.1.6]	NA	NA	NA	NA	1.561	2.933	-
AFA2_00838	K21147	sulfur-carrier protein adenylyltransferase/sulfurtransferase [EC:2.7.7.80 2.7.7.- 2.8.1.11 2.8.1.-]	-0.648335	2.19418	0.400761	0.648661	1.991	3.352	-
AFA2_00839		MFS transporter	-0.613966	1.70338	0.453876	0.686833	1.317	2.167	-
AFA2_00840		O-methyltransferase	1.07247	1.50667	0.202666	0.441794	2.394	1.211	-
AFA2_00841	K12243	AraC family transcriptional regulator, transcriptional activator of the genes for pyochelin and ferripyochelin receptors	-0.842753	5.80038	0.201915	0.440429	28.95	55.645	-
AFA2_00842	K16087	hemoglobin/transferrin/lactoferrin receptor protein	-0.463005	2.61868	0.529977	0.74702	1.095	1.619	-
AFA2_00843		putative protein	-0.713531	4.29354	0.292671	0.544421	11.837	20.81	-
AFA2_00844	K07280	outer membrane protein	1.08685	2.85894	0.135609	0.352792	4.567	2.298	-
AFA2_00845	K01358	ATP-dependent Clp protease, protease subunit [EC:3.4.21.92]	-0.910621	6.90042	0.164785	0.389931	98.017	197.448	-
AFA2_00846	K00799	glutathione S-transferase [EC:2.5.1.18]	-1.51839	6.2524	0.0231193	0.0992099	45.137	138.594	-
AFA2_00847		hypothetical protein	0.178765	6.27136	0.784077	0.908941	137.08	129.755	-
AFA2_00848		nuclear export factor GLE1	-1.91066	5.77758	0.00502909	0.0314715	30.404	122.566	-
AFA2_00849	K07156	copper resistance protein C	-2.08432	4.95612	0.00277149	0.019671	5.131	23.349	down
AFA2_00850		lysR family transcriptional regulator	0.808259	2.35323	0.283808	0.533012	4.976	3.037	-
AFA2_00851	K00799	glutathione S-transferase [EC:2.5.1.18]	0.768911	1.64426	0.347555	0.602474	4.143	2.594	-
AFA2_00852		glyoxalase	1.05654	2.83952	0.147081	0.370109	16.189	8.319	-
AFA2_00853	K05841	sterol 3beta-glucosyltransferase [EC:2.4.1.173]	0.863979	5.30798	0.193057	0.428235	29.522	17.373	-
AFA2_00854		tetR family transcriptional regulator	1.65479	3.61933	0.0198498	0.0887846	21.293	7.227	-
AFA2_00855		ATP--cob(I)alamin adenosyltransferase	1.34956	3.53792	0.0557739	0.18865	30.179	12.663	-
AFA2_00856		preprotein translocase subunit SecD	1.90773	2.94105	0.0106742	0.0541827	33.032	9.386	-
AFA2_00857		araC family transcriptional regulator	1.22183	5.14823	0.0684395	0.221233	44.847	20.59	-
AFA2_00858	K21959	LysR family transcriptional regulator, cell division regulator	2.07516	7.20568	0.00213083	0.0163533	175.826	44.694	up
AFA2_00859	K00459	nitronate monooxygenase [EC:1.13.12.16]	1.58852	2.3762	0.0395583	0.147168	5.69	2.016	-
AFA2_00860	K12262	superoxide oxidase [EC:1.10.3.17]	NA	NA	NA	NA	2.463	1.461	-
AFA2_00861	K14393	cation/acetate symporter	3.43252	1.93368	0.00020659	0.00249459	2.828	0.272	up
AFA2_00862		membrane protein	NA	NA	NA	NA	6.125	1.461	-
AFA2_00863	K00140	malonate-semialdehyde dehydrogenase (acetylating) / methylmalonate-semialdehyde dehydrogenase [EC:1.2.1.18 1.2.1.27]	1.40549	2.40578	0.0657374	0.215351	3.451	1.389	-
AFA2_00864	K05916	nitric oxide dioxygenase [EC:1.14.12.17]	NA	NA	NA	NA	1.075	0.433	-
AFA2_00865		tautomerase	1.30406	1.24282	0.141368	0.360866	5.445	2.338	-
AFA2_00866		RND transporter	1.0788	4.21433	0.113938	0.313706	12.39	6.279	-
AFA2_00867		membrane protein	0.989296	3.28113	0.162112	0.388042	9.666	5.208	-
AFA2_00868	K21695	protein AaeX	NA	NA	NA	NA	0.726	0.292	-
AFA2_00869		fusaric acid resistance protein	1.13191	2.52244	0.130585	0.343248	2.625	1.279	-
AFA2_00870		lysR family transcriptional regulator	0.571985	4.22306	0.397566	0.646403	16.842	12.134	-
AFA2_00871	K03574	8-oxo-dGTP diphosphatase [EC:3.6.1.55]	-0.333741	3.33635	0.633838	0.816756	12.992	17.552	-
AFA2_00872	K00941	hydroxymethylpyrimidine/phosphomethylpyrimidine kinase [EC:2.7.1.49 2.7.4.7]	-0.494677	2.10666	0.523709	0.74234	2.831	4.283	-
AFA2_00873		transporter	0.904274	1.97538	0.250292	0.49903	2.789	1.591	-
AFA2_00874		araC family transcriptional regulator	0.219276	3.31986	0.753792	0.893208	7.44	6.845	-
AFA2_00875		DNA-binding response regulator	0.684262	3.18954	0.333148	0.588456	10.814	7.202	-
AFA2_00876		two-component sensor histidine kinase	0.932721	2.24257	0.222418	0.466026	3.073	1.719	-
AFA2_00877	K07794	putative tricarboxylic transport membrane protein	NA	NA	NA	NA	2.359	2.659	-
AFA2_00878	K07793	putative tricarboxylic transport membrane protein	0.539089	3.19504	0.444756	0.680895	4.933	3.634	-
AFA2_00879	K01496	phosphoribosyl-AMP cyclohydrolase [EC:3.5.4.19]	0.333285	2.74618	0.645837	0.824304	9.877	8.393	-
AFA2_00880	K03711	Fur family transcriptional regulator, ferric uptake regulator	NA	NA	NA	NA	0.308	0.497	-
AFA2_00881	K01465	dihydroorotase [EC:3.5.2.3]	NA	NA	NA	NA	0.964	0.694	-
AFA2_00882	K02426	cysteine desulfuration protein SufE	NA	NA	NA	NA	1.186	1.432	-
AFA2_00883	K09007	GTP cyclohydrolase IB [EC:3.5.4.16]	1.50433	3.41661	0.035004	0.134964	11.722	4.416	-
AFA2_00884		hypothetical protein	3.52686	4.34318	3.5433e-06	8.82831e-05	21.666	2.002	up
AFA2_00885	K09456	putative acyl-CoA dehydrogenase	0.140672	4.0253	0.835731	0.928648	6.983	6.786	-
AFA2_00886		tetR family transcriptional regulator	-0.359023	3.38191	0.607619	0.800654	9.722	13.367	-
AFA2_00887	K00549	5-methyltetrahydropteroyltriglutamate--homocysteine methyltransferase [EC:2.1.1.14]	-1.68116	9.44047	0.011303	0.0567232	229.341	788.052	-
AFA2_00888		hypothetical protein	-1.52965	8.38351	0.0208109	0.0922667	125.427	388.038	-
AFA2_00889	K00549	5-methyltetrahydropteroyltriglutamate--homocysteine methyltransferase [EC:2.1.1.14]	-0.704465	11.2806	0.277425	0.526578	590.108	1030.33	-
AFA2_00890	K03576	LysR family transcriptional regulator, regulator for metE and metH	-0.416498	5.94019	0.525158	0.744096	40.845	58.417	-
AFA2_00891		3-ketoacyl-ACP reductase	0.701048	6.75634	0.283287	0.532937	129.353	85.246	-
AFA2_00892	K11741	quaternary ammonium compound-resistance protein SugE	0.255746	4.94299	0.699747	0.861414	73.112	65.603	-
AFA2_00893	K16137	TetR/AcrR family transcriptional regulator, transcriptional repressor for nem operon	0.362996	6.67738	0.577305	0.779284	128.458	107.014	-
AFA2_00894	K01560	2-haloacid dehalogenase [EC:3.8.1.2]	-0.523518	6.39035	0.42325	0.6658	67.748	104.354	-
AFA2_00895		excisionase domain protein	0.825374	6.63167	0.207676	0.449047	193.142	116.771	-
AFA2_00896		toxin PIN	0.149014	6.18441	0.819432	0.921845	89.822	86.794	-
AFA2_00897		reticulocyte-binding protein	-0.125574	8.93983	0.84597	0.930398	87.46	102.232	-
AFA2_00898	K01951	GMP synthase (glutamine-hydrolysing) [EC:6.3.5.2]	-0.936946	9.98819	0.150318	0.375786	293.332	601.715	-
AFA2_00899		esterase	0.269506	7.27792	0.678017	0.845185	135.847	120.749	-
AFA2_00900		araC family transcriptional regulator	1.30133	5.40143	0.05188	0.180306	52.978	23.02	-
AFA2_00901		multidrug DMT transporter	NA	NA	NA	NA	0.781	0.252	-
AFA2_00902	K00088	IMP dehydrogenase [EC:1.1.1.205]	-0.995328	10.0246	0.126909	0.336082	340.399	727.101	-
AFA2_00903	K01952	phosphoribosylformylglycinamidine synthase [EC:6.3.5.3]	-0.846809	9.54271	0.193038	0.428235	93.762	180.686	-
AFA2_00904	K04760	transcription elongation factor GreB	-1.3139	7.18239	0.0466781	0.166311	99.978	266.362	-
AFA2_00905	K07053	3',5'-nucleoside bisphosphate phosphatase [EC:3.1.3.97]	-1.0259	7.22578	0.117839	0.321446	82.789	180.643	-
AFA2_00906		alpha/beta hydrolase	-0.167476	8.24388	0.795811	0.913283	217.87	262.176	-
AFA2_00907	K02238	competence protein ComEC	-0.773694	3.10114	0.280386	0.530129	1.749	3.208	-
AFA2_00908	K03424	TatD DNase family protein [EC:3.1.21.-]	-0.576872	4.87656	0.386962	0.636482	19.945	31.886	-
AFA2_00909	K02003	putative ABC transport system ATP-binding protein	-0.888529	6.07003	0.177664	0.410029	46.891	93.032	-
AFA2_00910	K02004	putative ABC transport system permease protein	0.397581	6.99274	0.541042	0.754165	80.998	65.879	-
AFA2_00911		exported protein	0.201187	6.13354	0.758065	0.894906	56.732	52.871	-
AFA2_00912	K07462	single-stranded-DNA-specific exonuclease [EC:3.1.-.-]	-0.958589	6.79657	0.144251	0.365392	31.459	65.516	-
AFA2_00913		membrane protein	0.689228	5.73377	0.295214	0.547414	51.057	33.921	-
AFA2_00914	K03453	bile acid:Na+ symporter, BASS family	-0.0856023	5.15586	0.896892	0.958382	26.166	29.75	-
AFA2_00915		membrane protein	-0.296708	4.93503	0.654937	0.829394	21.407	28.178	-
AFA2_00916	K02518	translation initiation factor IF-1	-0.363305	6.71361	0.577017	0.779193	239.574	330.221	-
AFA2_00917	K03406	NADH-dependent peroxiredoxin subunit F [EC:1.8.1.-]	0.2713	6.21648	0.677767	0.845185	33.86	30.059	-
AFA2_00918	K02836	peptide chain release factor 2	-0.631819	7.84453	0.331237	0.586544	123.261	204.652	-
AFA2_00919	K16216	benzil reductase ((S)-benzoin forming) [EC:1.1.1.320]	-2.23634	6.39631	0.00109348	0.00952889	28.39	143.415	down
AFA2_00920	K04567	lysyl-tRNA synthetase, class II [EC:6.1.1.6]	-3.58629	7.53541	6.74884e-07	2.31819e-05	13.33	171.665	down
AFA2_00921	K07795	putative tricarboxylic transport membrane protein	0.973451	7.76801	0.136487	0.354285	202.815	110.664	-
AFA2_00922	K01734	methylglyoxal synthase [EC:4.2.3.3]	-0.44039	8.46552	0.496776	0.719146	243.702	354.335	-
AFA2_00923	K13628	iron-sulfur cluster assembly protein	0.0163595	8.31764	0.979824	0.993968	707.252	749.247	-
AFA2_00924		iron-sulfur cluster scaffold-like protein	-1.04451	7.75102	0.110775	0.306908	261.382	577.715	-
AFA2_00925	K04487	cysteine desulfurase [EC:2.8.1.7]	-1.92585	9.52966	0.00398205	0.0262355	184.289	750.303	-
AFA2_00926	K13643	Fe-S cluster assembly transcriptional regulator IscR	-1.81516	9.20703	0.00647065	0.038347	391.706	1476.99	-
AFA2_00927	K01104	protein-tyrosine phosphatase [EC:3.1.3.48]	-1.29397	8.05629	0.0492902	0.173694	225.088	591.409	-
AFA2_00928	K03702	excinuclease ABC subunit B	-0.879285	8.22524	0.177551	0.410029	74.424	146.69	-
AFA2_00929	K00813	aspartate aminotransferase [EC:2.6.1.1]	-0.792742	9.96004	0.222476	0.466026	433.094	803.901	-
AFA2_00930	K03790	[ribosomal protein S5]-alanine N-acetyltransferase [EC:2.3.1.267]	-0.212046	3.20543	0.763507	0.89714	10.472	13.002	-
AFA2_00931	K01356	repressor LexA [EC:3.4.21.88]	1.8978	9.22049	0.00450997	0.028854	1018.64	292.868	-
AFA2_00932	K01338	ATP-dependent Lon protease [EC:3.4.21.53]	0.811585	10.3583	0.211686	0.452808	484.791	295.948	-
AFA2_00933	K03544	ATP-dependent Clp protease ATP-binding subunit ClpX	0.413152	9.36352	0.523178	0.742183	393.897	316.945	-
AFA2_00934	K01358	ATP-dependent Clp protease, protease subunit [EC:3.4.21.92]	-1.43143	9.45329	0.0298324	0.11925	414.273	1197.24	-
AFA2_00935	K03545	trigger factor	-0.26696	10.8946	0.679397	0.845185	942.193	1214.73	-
AFA2_00936	K07749	formyl-CoA transferase [EC:2.8.3.16]	-0.561564	6.18638	0.391308	0.640355	34.346	54.318	-
AFA2_00938		porin	0.593355	4.85063	0.373093	0.624705	23.459	16.655	-
AFA2_00939		aldehyde dehydrogenase	1.19014	3.16055	0.0966074	0.279637	5.644	2.644	-
AFA2_00940		phenol degradation protein	1.12709	1.59615	0.175565	0.407045	2.969	1.447	-
AFA2_00941		short-chain dehydrogenase	2.40702	3.88499	0.000921971	0.00825806	23.786	4.787	up
AFA2_00942		DNA-binding protein	2.34114	5.58692	0.000719883	0.00659831	57.25	12.093	up
AFA2_00943	K22108	TetR/AcrR family transcriptional regulator, cholesterol catabolism regulator	0.471849	6.03473	0.471198	0.699873	64.09	49.508	-
AFA2_00944		alpha/beta hydrolase	1.50745	4.76143	0.0268523	0.110809	22.476	8.462	-
AFA2_00945		glyoxalase	0.0901445	2.60738	0.902123	0.961146	4.815	4.846	-
AFA2_00946		AMP-dependent synthetase	1.38613	3.17058	0.0543202	0.184643	5.432	2.221	-
AFA2_00947	K07107	acyl-CoA thioester hydrolase [EC:3.1.2.-]	1.43901	1.4021	0.0973508	0.280936	4.975	1.945	-
AFA2_00948	K09461	anthraniloyl-CoA monooxygenase [EC:1.14.13.40]	0.193554	3.31834	0.7819	0.908941	6.474	6.064	-
AFA2_00949	K08195	MFS transporter, AAHS family, 4-hydroxybenzoate transporter	0.994354	2.97338	0.16779	0.394183	5.301	2.845	-
AFA2_00950	K09384	uncharacterized protein	-0.372157	7.55807	0.566389	0.771044	53.597	74.33	-
AFA2_00951	K06222	2,5-diketo-D-gluconate reductase B [EC:1.1.1.346]	0.894032	2.48826	0.230911	0.476642	6.163	3.544	-
AFA2_00952	K19577	MFS transporter, DHA1 family, inner membrane transport protein	1.01514	2.32528	0.181543	0.41528	3.756	1.985	-
AFA2_00953		lysR family transcriptional regulator	0.426023	5.18574	0.519348	0.737743	32.657	26.04	-
AFA2_00954	K07240	chromate transporter	0.636602	4.64943	0.34155	0.596402	17.901	12.333	-
AFA2_00955		protein yciE	0.0356316	4.96085	0.957116	0.983572	42.714	44.649	-
AFA2_00956		hypothetical protein	-0.291154	3.80871	0.670876	0.839455	30.797	40.389	-
AFA2_00957		phosphonate monoester hydrolase	0.944893	5.00693	0.157213	0.383209	19.202	10.682	-
AFA2_00958	K07795	putative tricarboxylic transport membrane protein	1.49872	5.05586	0.0268064	0.110796	35.681	13.518	-
AFA2_00959		DNA-binding protein	1.14713	4.79534	0.0886152	0.263684	51.935	25.108	-
AFA2_00960	K14581	naphthalene 1,2-dioxygenase ferredoxin reductase component [EC:1.18.1.7]	0.60732	5.29111	0.358479	0.611819	33.484	23.545	-
AFA2_00961		GNAT family N-acetyltransferase	0.344893	4.23971	0.609062	0.8008	24.529	20.688	-
AFA2_00962	K02014	iron complex outermembrane recepter protein	-0.797457	3.09304	0.266441	0.516813	1.885	3.516	-
AFA2_00963	K02016	iron complex transport system substrate-binding protein	-2.14433	2.33456	0.00908984	0.0483607	1.197	5.727	down
AFA2_00964	K02013	iron complex transport system ATP-binding protein [EC:7.2.2.-]	-2.29576	1.88673	0.00938705	0.049275	1.002	5.354	down
AFA2_00965	K02015	iron complex transport system permease protein	-1.38629	2.12584	0.0841518	0.254131	1.653	4.658	-
AFA2_00966	K02015	iron complex transport system permease protein	-1.40402	2.25225	0.0761122	0.236215	1.798	5.126	-
AFA2_00967		ABC transporter ATP-binding protein	-2.08651	4.14186	0.00353915	0.023715	2.644	12.061	down
AFA2_00968		ABC transporter ATP-binding protein	-1.59667	4.29263	0.02179	0.0954122	3.8	12.334	-
AFA2_00969	K03777	D-lactate dehydrogenase (quinone) [EC:1.1.5.12]	-2.59044	5.12831	0.000266241	0.00303073	4.069	26.308	down
AFA2_00970	K00101	L-lactate dehydrogenase (cytochrome) [EC:1.1.2.3]	-1.84057	4.61678	0.00815523	0.0450128	6.582	25.293	-
AFA2_00971	K05799	GntR family transcriptional regulator, transcriptional repressor for pyruvate dehydrogenase complex	-1.49832	4.24955	0.0309592	0.122247	8.893	26.958	-
AFA2_00972	K00427	L-lactate permease	-2.01945	5.35918	0.00336443	0.0228911	6.875	29.893	down
AFA2_00973		tetR family transcriptional regulator	-1.03764	6.87537	0.114403	0.314496	53.87	118.509	-
AFA2_00974		hypothetical protein	2.41871	5.78117	0.000479989	0.00477023	153.941	30.817	up
AFA2_00975		gntR family transcriptional regulator	1.75854	5.346	0.00963266	0.0503957	63.354	20.046	-
AFA2_00976	K03719	Lrp/AsnC family transcriptional regulator, leucine-responsive regulatory protein	1.03561	4.8679	0.122734	0.329909	60.212	31.453	-
AFA2_00977	K01556	kynureninase [EC:3.7.1.3]	0.503029	6.93331	0.439871	0.677913	81.703	61.768	-
AFA2_00978		amino acid permease	0.28917	4.93782	0.662872	0.834011	17.399	15.254	-
AFA2_00979		hypothetical protein	NA	NA	NA	NA	1.446	0.212	-
AFA2_00980	K18294	TetR/AcrR family transcriptional regulator, mexCD-oprJ operon repressor	-0.56276	5.15311	0.396189	0.645586	37.003	58.577	-
AFA2_00981		peroxiredoxin	0.412351	7.36585	0.525551	0.744249	243.51	196.041	-
AFA2_00982	K07793	putative tricarboxylic transport membrane protein	1.11678	7.88922	0.0884142	0.263308	156.389	77.262	-
AFA2_00983	K07794	putative tricarboxylic transport membrane protein	1.79771	7.41987	0.00717535	0.0411449	400.708	123.468	-
AFA2_00984	K07795	putative tricarboxylic transport membrane protein	1.76661	9.23093	0.00793086	0.0442577	691.464	217.73	-
AFA2_00985	K02444	DeoR family transcriptional regulator, glycerol-3-phosphate regulon repressor	0.788442	2.88695	0.274733	0.52371	8.354	5.174	-
AFA2_00986	K10822	nonpolar-amino-acid-transporting ATPase [EC:7.4.2.2]	1.36334	1.56169	0.10615	0.299319	2.494	1.03	-
AFA2_00987	K02027	multiple sugar transport system substrate-binding protein	-0.408761	2.28115	0.590594	0.788498	2.186	3.113	-
AFA2_00988		glycerol-3-phosphate ABC transporter permease	NA	NA	NA	NA	1.509	1.727	-
AFA2_00989		ABC transporter permease	0.990564	1.86089	0.215293	0.456112	3.778	2.028	-
AFA2_00990	K03651	3',5'-cyclic-AMP phosphodiesterase [EC:3.1.4.53]	1.36798	4.03358	0.0480169	0.170224	20.536	8.513	-
AFA2_00991	K02014	iron complex outermembrane recepter protein	0.237812	5.16616	0.718844	0.872776	11.516	10.463	-
AFA2_00992	K07165	transmembrane sensor	-2.76587	4.6603	0.000142758	0.00182999	4.548	33.241	down
AFA2_00993	K03088	RNA polymerase sigma-70 factor, ECF subfamily	-3.01375	3.50566	0.00012314	0.00162563	3.351	29.223	down
AFA2_00994		membrane protein	0.111221	7.37355	0.863836	0.938605	173.559	172.162	-
AFA2_00995		peptidyl-prolyl cis-trans isomerase	0.241025	9.07651	0.709316	0.868415	1481.93	1343.53	-
AFA2_00996		hypothetical protein	0.0847082	3.91159	0.901021	0.961053	40.561	40.978	-
AFA2_00997	K09768	uncharacterized protein	-0.663787	3.0789	0.353728	0.606929	9.652	16.405	-
AFA2_00998	K16904	dCTP diphosphatase [EC:3.6.1.12]	0.119315	5.16161	0.856626	0.935415	70.406	69.446	-
AFA2_00999		phosphohydrolase	-0.345952	3.5921	0.617092	0.804569	11.466	15.622	-
AFA2_01000	K07795	putative tricarboxylic transport membrane protein	2.54855	3.90838	0.000491053	0.0048394	18.585	3.39	up
AFA2_01001		mandelate racemase	2.80698	2.99817	0.00034344	0.00372727	8.457	1.283	up
AFA2_01002	K04762	ribosome-associated heat shock protein Hsp15	0.904319	5.85953	0.170554	0.398559	141.381	80.916	-
AFA2_01003	K08166	MFS transporter, DHA2 family, methylenomycin A resistance protein	NA	NA	NA	NA	1.066	1.443	-
AFA2_01004		transcriptional regulator	0.937573	6.07459	0.154803	0.381667	103.56	57.921	-
AFA2_01005		cytochrome C	-0.0400699	4.53821	0.952212	0.982443	12.282	13.531	-
AFA2_01006		amidase	-0.0264167	3.22261	0.970028	0.990897	5.417	5.912	-
AFA2_01007	K07795	putative tricarboxylic transport membrane protein	-0.0569266	3.03949	0.93618	0.974178	5.56	6.198	-
AFA2_01008		lysR family transcriptional regulator	0.466561	5.1234	0.480988	0.706924	32.066	24.859	-
AFA2_01009		araC family transcriptional regulator	1.79817	5.29314	0.00825967	0.0453432	50.666	15.596	-
AFA2_01010		carboxymuconolactone decarboxylase	5.44048	11.9602	3.2523e-12	6.39258e-10	10256	253.022	up*
AFA2_01011		monooxygenase	0.532988	7.15169	0.41282	0.656135	384.544	284.742	-
AFA2_01012		multidrug DMT transporter permease	-0.665118	6.52031	0.309413	0.562829	57.107	97.035	-
AFA2_01013	K04079	molecular chaperone HtpG	-1.06192	7.83986	0.104987	0.297871	55.586	124.35	-
AFA2_01014		tonB-dependent receptor	-3.18591	4.43325	2.30632e-05	0.000398037	11.011	107.849	down
AFA2_01015	K02014	iron complex outermembrane recepter protein	0.124238	5.15157	0.850803	0.931932	15.687	15.421	-
AFA2_01016	K07336	PKHD-type hydroxylase [EC:1.14.11.-]	-0.20354	4.62922	0.760487	0.895648	23.802	29.371	-
AFA2_01017		alpha-hydroxy-acid oxidizing enzyme	0.121233	4.99004	0.854762	0.93511	21.051	20.736	-
AFA2_01018	K01447	N-acetylmuramoyl-L-alanine amidase [EC:3.5.1.28]	-0.783266	5.34	0.237912	0.485606	33.603	61.984	-
AFA2_01019		exported protein	0.151072	6.30058	0.816825	0.921216	234.354	226.131	-
AFA2_01020		membrane protein	0.440538	8.27707	0.496727	0.719146	299.445	236.412	-
AFA2_01021	K03106	signal recognition particle subunit SRP54 [EC:3.6.5.4]	0.673834	9.19813	0.299169	0.550704	362.112	243.202	-
AFA2_01022		peptidase M23	0.651823	10.4449	0.314694	0.568259	2742.53	1870.28	-
AFA2_01023	K03154	thiamine biosynthesis protein ThiS	-0.437239	5.3455	0.50784	0.727404	121.726	176.625	-
AFA2_01024	K01259	proline iminopeptidase [EC:3.4.11.5]	-0.654567	6.19967	0.318237	0.572115	42.833	72.253	-
AFA2_01025	K03439	tRNA (guanine-N7-)-methyltransferase [EC:2.1.1.33]	0.0637138	6.32295	0.922155	0.968164	60.305	61.822	-
AFA2_01027		DNA-binding protein	-0.0676499	4.49275	0.919505	0.966685	37.385	41.982	-
AFA2_01028	K07154	serine/threonine-protein kinase HipA [EC:2.7.11.1]	-0.200155	5.78965	0.760074	0.895648	29.805	36.69	-
AFA2_01029		hypothetical protein	0.704981	5.95464	0.283363	0.532937	52.712	34.641	-
AFA2_01030		isochorismatase	1.72242	2.04098	0.032378	0.126859	6.678	2.15	-
AFA2_01031	K14063	AraC family transcriptional regulator, positive regulator of tynA and feaB	2.46084	7.73409	0.000322602	0.00353365	271.56	52.837	up
AFA2_01032		membrane protein	0.609334	4.08124	0.369785	0.621581	34.961	24.541	-
AFA2_01033	K07729	putative transcriptional regulator	0.706811	3.34848	0.313459	0.566983	43.025	28.213	-
AFA2_01034		short-chain dehydrogenase	1.00779	3.06132	0.159901	0.386164	9.968	5.301	-
AFA2_01035	K18900	LysR family transcriptional regulator, regulator for bpeEF and oprC	0.581618	5.28617	0.379067	0.629938	36.886	26.403	-
AFA2_01036	K07300	Ca2+:H+ antiporter	0.755394	6.34115	0.249211	0.497945	63.643	40.389	-
AFA2_01037		DNA-binding response regulator	-0.914838	6.60173	0.163615	0.389025	51.527	104.105	-
AFA2_01038		2-hydroxychromene-2-carboxylate isomerase	-6.72131	9.44277	9.85766e-16	3.4507e-13	15.303	1732.85	down*
AFA2_01039	K08172	MHS family, shikimate and dehydroshikimate transport protein	-6.53271	10.2851	2.55611e-15	7.53628e-13	14.327	1422.39	down*
AFA2_01040		pyruvic oxime dioxygenase POD	-5.6266	11.2402	9.77296e-13	2.03392e-10	87.263	4620.38	down*
AFA2_01041		hypothetical protein	-1.98788	7.89245	0.00311291	0.0216375	379.217	1611.93	-
AFA2_01042	K22479	N-acetyltransferase	-0.199607	10.1433	0.757308	0.894312	533.653	656.635	-
AFA2_01043		hypothetical protein	-3.20864	8.11386	5.61141e-06	0.000125653	32.972	326.714	down
AFA2_01044		tRNA-specific adenosine deaminase	0.895778	5.39918	0.176876	0.409278	82.282	47.367	-
AFA2_01045	K14977	(S)-ureidoglycine aminohydrolase [EC:3.5.3.26]	0.124452	6.56779	0.848394	0.93187	84.23	82.788	-
AFA2_01046		lysR family transcriptional regulator	-0.0274943	5.53367	0.966618	0.98898	36.058	39.378	-
AFA2_01047	K13283	ferrous-iron efflux pump FieF	1.1747	6.60991	0.0749645	0.233952	107.635	51.077	-
AFA2_01048	K01874	methionyl-tRNA synthetase [EC:6.1.1.10]	-1.53259	7.54763	0.0208867	0.0924211	33.112	102.656	-
AFA2_01049		exported protein	0.93931	9.46453	0.149425	0.374409	2572.52	1437.36	-
AFA2_01050	K03593	ATP-binding protein involved in chromosome partitioning	0.166319	9.26271	0.796902	0.913298	427.437	408.112	-
AFA2_01051	K07278	translocation and assembly module TamA	-1.56155	7.28541	0.0188193	0.0853623	31.632	100.057	-
AFA2_01052	K09800	translocation and assembly module TamB	-1.16568	8.25051	0.0755083	0.235166	32.312	77.674	-
AFA2_01053	K01494	dCTP deaminase [EC:3.5.4.13]	-0.0894287	7.20334	0.890397	0.954109	180.598	205.88	-
AFA2_01054	K01584	arginine decarboxylase [EC:4.1.1.19]	-2.14623	7.52785	0.00152913	0.0125815	21.322	101.156	down
AFA2_01055		membrane protein	-1.06174	5.65134	0.110156	0.305867	18.76	41.974	-
AFA2_01056	K02437	glycine cleavage system H protein	0.37075	6.71958	0.569131	0.772376	225.94	187.215	-
AFA2_01057	K00287	dihydrofolate reductase [EC:1.5.1.3]	0.0304045	6.04323	0.962888	0.987236	95.182	99.857	-
AFA2_01058	K00560	thymidylate synthase [EC:2.1.1.45]	0.0966796	6.99997	0.881669	0.949855	117.765	118.001	-
AFA2_01059	K07397	putative redox protein	0.970153	7.11385	0.138673	0.3576	309.405	169.204	-
AFA2_01060		membrane protein	-0.755275	9.23103	0.245121	0.494598	192.902	348.884	-
AFA2_01061		cytochrome-c oxidase	-2.48014	8.37419	0.000288156	0.00319591	121.805	728.303	down
AFA2_01062		cbb3-type cytochrome C oxidase subunit III	-1.28369	8.58764	0.0507985	0.17777	272.058	709.729	-
AFA2_01063	K07152	methionine sulfoxide reductase catalytic subunit [EC:1.8.-.-]	-1.16136	7.25267	0.0774989	0.239678	105.618	253.148	-
AFA2_01064		membrane protein	-2.51852	6.54703	0.000273394	0.00306659	31.051	190.756	down
AFA2_01065	K06134	3-demethoxyubiquinol 3-hydroxylase [EC:1.14.99.60]	-1.86346	7.92618	0.0053779	0.0329958	111.835	436.09	-
AFA2_01066	K00873	pyruvate kinase [EC:2.7.1.40]	0.226293	9.58098	0.726208	0.877939	415.026	380.127	-
AFA2_01067	K11477	glc operon protein GlcG	-0.59929	7.49357	0.357049	0.61026	256.228	415.939	-
AFA2_01068	K11529	glc operon protein GlcG	0.498354	7.01474	0.443942	0.680237	84.519	64.104	-
AFA2_01069	K00020	3-hydroxyisobutyrate dehydrogenase [EC:1.1.1.31]	0.835976	6.08589	0.203722	0.443549	70.063	42.047	-
AFA2_01070	K01816	hydroxypyruvate isomerase [EC:5.3.1.22]	0.895023	5.54061	0.176444	0.408545	54.545	31.418	-
AFA2_01071	K01608	tartronate-semialdehyde synthase [EC:4.1.1.47]	1.20395	4.41957	0.0769151	0.238289	11.877	5.519	-
AFA2_01072		lysR family transcriptional regulator	1.54196	8.047	0.0198861	0.0888346	306.393	112.729	-
AFA2_01073		nucleoside-binding outer membrane protein	NA	NA	NA	NA	1.778	0.585	-
AFA2_01074	K24206	uric acid transporter	0.536355	4.42887	0.424813	0.666409	12.107	8.941	-
AFA2_01075	K01821	4-oxalocrotonate tautomerase [EC:5.3.2.6]	-0.268394	5.24427	0.684383	0.849595	130.911	168.964	-
AFA2_01076		class II aldolase	0.0491673	4.57657	0.941318	0.976079	21.598	22.365	-
AFA2_01077	K01483	ureidoglycolate lyase [EC:4.3.2.3]	0.389193	6.14243	0.551663	0.760336	111.164	90.938	-
AFA2_01078	K13485	2-oxo-4-hydroxy-4-carboxy-5-ureidoimidazoline decarboxylase [EC:4.1.1.97]	0.701396	5.94481	0.285838	0.535509	102.243	67.358	-
AFA2_01079		lysR family transcriptional regulator	-0.011998	7.84965	0.985218	0.994197	171.349	185.127	-
AFA2_01080		glycosyl transferase	0.889338	8.26355	0.17258	0.402497	253.436	146.591	-
AFA2_01081	K02474	UDP-N-acetyl-D-glucosamine/UDP-N-acetyl-D-galactosamine dehydrogenase [EC:1.1.1.136 1.1.1.-]	-0.87052	8.15868	0.181908	0.41528	112.612	220.615	-
AFA2_01082	K02473	UDP-N-acetylglucosamine/UDP-N-acetylgalactosamine 4-epimerase [EC:5.1.3.7 5.1.3.-]	-1.45388	7.67442	0.0279999	0.113475	75.957	222.978	-
AFA2_01083		membrane protein	-1.71911	6.05227	0.0107725	0.0545706	16.111	56.859	-
AFA2_01084	K17249	GalNAc-alpha-(1->4)-GalNAc-alpha-(1->3)-diNAcBac-PP-undecaprenol alpha-1,4-N-acetyl-D-galactosaminyltransferase [EC:2.4.1.292]	-2.44308	5.28948	0.000507762	0.0049626	7.716	45.023	down
AFA2_01085	K17249	GalNAc-alpha-(1->4)-GalNAc-alpha-(1->3)-diNAcBac-PP-undecaprenol alpha-1,4-N-acetyl-D-galactosaminyltransferase [EC:2.4.1.292]	-0.534155	6.52747	0.413508	0.656348	47.565	73.808	-
AFA2_01086		glycosyl transferase family 1	-1.5279	7.57307	0.0212515	0.0937505	29.212	90.27	-
AFA2_01087	K15778	phosphomannomutase / phosphoglucomutase [EC:5.4.2.8 5.4.2.2]	-0.125678	8.32611	0.845984	0.930398	157.823	184.494	-
AFA2_01088		2-hydroxyacid dehydrogenase	0.481641	8.98391	0.457145	0.689126	297.747	228.47	-
AFA2_01089		phosphatidic acid phosphatase	-0.0378878	5.96601	0.953798	0.982443	63.845	70.228	-
AFA2_01090	K01555	fumarylacetoacetase [EC:3.7.1.2]	0.447439	7.64612	0.490674	0.714351	124.431	97.768	-
AFA2_01091	K00451	homogentisate 1,2-dioxygenase [EC:1.13.11.5]	1.15779	7.19066	0.0782652	0.241204	110.343	52.983	-
AFA2_01092		small subunit of monooxygenase	1.61438	4.4127	0.0191746	0.0865304	108.197	37.811	-
AFA2_01093	K05712	3-(3-hydroxy-phenyl)propionate hydroxylase [EC:1.14.13.127]	2.52238	6.62799	0.000256201	0.00295486	71.84	13.39	up
AFA2_01094	K05555	cyclase [EC:4.-.-.-]	3.04226	7.42072	1.4839e-05	0.000279258	228.104	29.654	up
AFA2_01095	K10563	formamidopyrimidine-DNA glycosylase [EC:3.2.2.23 4.2.99.18]	0.629489	6.75964	0.334858	0.58883	113.356	78.503	-
AFA2_01096		tetratricopeptide repeat-containing protein	-0.10227	8.48282	0.874363	0.945445	138.309	159.08	-
AFA2_01097	K02494	outer membrane lipoprotein LolB	-1.11192	6.56455	0.0918511	0.26946	71.376	165.323	-
AFA2_01098	K00919	4-diphosphocytidyl-2-C-methyl-D-erythritol kinase [EC:2.7.1.148]	0.0417488	9.54345	0.948466	0.981478	576.116	599.678	-
AFA2_01100	K00948	ribose-phosphate pyrophosphokinase [EC:2.7.6.1]	-0.920596	8.4781	0.158144	0.38421	185.108	375.446	-
AFA2_01101	K02897	50S ribosomal protein L25	-2.70119	9.6228	8.75991e-05	0.00123476	250.219	1743.71	down*
AFA2_01102	K01056	peptidyl-tRNA hydrolase, PTH1 family [EC:3.1.1.29]	-0.101875	5.86627	0.876334	0.946674	66.989	77.03	-
AFA2_01103		CAAX amino terminal protease	-1.34597	4.69374	0.0483352	0.17101	12.486	34.038	-
AFA2_01104	K06942	ribosome-binding ATPase	0.296794	8.27114	0.646692	0.825019	222.764	194.299	-
AFA2_01105		addiction module toxin RelE	0.819083	4.49148	0.224061	0.468238	51.998	31.561	-
AFA2_01106	K07726	putative transcriptional regulator	0.604856	4.636	0.366113	0.618876	66.665	46.95	-
AFA2_01107		araC family transcriptional regulator	0.462484	5.41524	0.482945	0.707919	43.996	34.205	-
AFA2_01108	K20036	(methylthio)acryloyl-CoA hydratase [EC:4.2.1.155]	NA	NA	NA	NA	2.571	2.069	-
AFA2_01109	K01953	asparagine synthase (glutamine-hydrolysing) [EC:6.3.5.4]	0.106851	1.83977	0.892895	0.955266	1.261	1.254	-
AFA2_01110	K15268	O-acetylserine/cysteine efflux transporter	1.19429	2.88205	0.101538	0.290664	7.998	3.735	-
AFA2_01111		adenylyltransferase	0.0904189	5.05986	0.891274	0.954109	31.338	31.536	-
AFA2_01112		ABC transporter ATP-binding protein	0.0365834	5.33704	0.955705	0.982679	17.815	18.61	-
AFA2_01113	K07396	putative protein-disulfide isomerase	-0.0243734	6.36665	0.970171	0.990897	90.739	98.881	-
AFA2_01114	K12686	outer membrane lipase/esterase	0.0725612	4.89675	0.912904	0.964457	11.994	12.22	-
AFA2_01115	K01673	carbonic anhydrase [EC:4.2.1.1]	2.48977	9.70301	0.000264131	0.00302426	1553.72	296.362	up*
AFA2_01116	K11921	LysR family transcriptional regulator, cyn operon transcriptional activator	1.71613	6.47868	0.0104477	0.0534163	109.842	35.808	-
AFA2_01117	K01483	ureidoglycolate lyase [EC:4.3.2.3]	0.211548	5.29472	0.748287	0.891836	55.625	51.467	-
AFA2_01118	K02193	heme exporter protein A [EC:7.6.2.5]	-0.421554	4.9191	0.526077	0.744249	29.408	42.211	-
AFA2_01119	K02194	heme exporter protein B	-2.1345	2.47383	0.00827918	0.0453432	2.01	9.54	down
AFA2_01120	K02195	heme exporter protein C	-2.27046	3.95564	0.00182639	0.0144883	5.028	26.079	down
AFA2_01121	K02196	heme exporter protein D	-2.208	3.19062	0.00368956	0.0245832	11.797	58.719	down
AFA2_01122	K02197	cytochrome c-type biogenesis protein CcmE	-2.73505	4.28667	0.000205103	0.00248512	7.865	56.309	down
AFA2_01123	K02198	cytochrome c-type biogenesis protein CcmF	-2.33419	5.42681	0.000814276	0.00738695	5.107	27.628	down
AFA2_01124	K02199	cytochrome c biogenesis protein CcmG, thiol:disulfide interchange protein DsbE	-2.82746	2.62082	0.000752061	0.00687544	1.866	14.38	down
AFA2_01125	K02200	cytochrome c-type biogenesis protein CcmH	-1.77358	2.62085	0.022563	0.0975893	3.883	14.306	-
AFA2_01126	K02200	cytochrome c-type biogenesis protein CcmH	-1.25102	4.17099	0.0699686	0.224026	8.484	21.662	-
AFA2_01127	K06196	cytochrome c-type biogenesis protein	-1.23188	4.3923	0.0721118	0.228348	11.893	29.96	-
AFA2_01128		short-chain dehydrogenase	-0.359002	4.08576	0.59689	0.791825	13.874	19.071	-
AFA2_01129	K10778	AraC family transcriptional regulator, regulatory protein of adaptative response / methylated-DNA-[protein]-cysteine methyltransferase [EC:2.1.1.63]	-0.0694694	5.8995	0.915455	0.965101	38.881	43.715	-
AFA2_01130		heavy metal transporter	-3.60554	10.8649	4.74806e-07	1.73182e-05	1037.79	13536.1	down*
AFA2_01131		C-lysozyme inhibitor	-0.0785628	8.85685	0.903266	0.961708	735.629	832.312	-
AFA2_01132	K01999	branched-chain amino acid transport system substrate-binding protein	1.63956	8.987	0.0134015	0.065309	469.247	161.36	-
AFA2_01133	K01997	branched-chain amino acid transport system permease protein	1.1894	6.12541	0.0724824	0.228558	75.087	35.268	-
AFA2_01134	K01998	branched-chain amino acid transport system permease protein	0.015811	4.74376	0.981044	0.993968	19.747	20.928	-
AFA2_01135	K01995	branched-chain amino acid transport system ATP-binding protein	-0.613491	5.00731	0.356591	0.609772	21.843	35.817	-
AFA2_01136	K01996	branched-chain amino acid transport system ATP-binding protein	-0.700251	4.97526	0.293655	0.545955	23.996	41.789	-
AFA2_01137	K00428	cytochrome c peroxidase [EC:1.11.1.5]	-1.5924	8.07698	0.0163921	0.0769036	95.791	309.531	-
AFA2_01138	K00058	D-3-phosphoglycerate dehydrogenase / 2-oxoglutarate reductase [EC:1.1.1.95 1.1.1.399]	-2.33629	10.3293	0.000571881	0.00546842	251.401	1360.36	down*
AFA2_01139	K13771	Rrf2 family transcriptional regulator, nitric oxide-sensitive transcriptional repressor	-0.27513	9.00531	0.670548	0.839455	733.405	950.925	-
AFA2_01140		preprotein translocase subunit TatC	0.19975	9.62543	0.757211	0.894312	1490.06	1390.11	-
AFA2_01141	K20534	polyisoprenyl-phosphate glycosyltransferase [EC:2.4.-.-]	0.306265	7.98701	0.636438	0.817915	196.389	170.173	-
AFA2_01142		glycosyl transferase	-0.0559925	4.57099	0.933211	0.972327	9.827	10.947	-
AFA2_01143		sugar translocase	0.483469	4.91586	0.466908	0.697166	65.915	50.503	-
AFA2_01144	K03478	chitin disaccharide deacetylase [EC:3.5.1.105]	0.73736	8.07056	0.25714	0.507114	298.54	191.864	-
AFA2_01145	K24217	L-amino acid N-acyltransferase [EC:2.3.1.-]	0.136747	6.93617	0.833306	0.926965	153.186	149.287	-
AFA2_01146		oxidoreductase	-0.0336045	7.26499	0.958689	0.983998	317.076	347.742	-
AFA2_01147		universal stress protein	0.380383	10.9229	0.556223	0.764321	3397.6	2796.66	-
AFA2_01148	K00126	formate dehydrogenase subunit delta [EC:1.17.1.9]	0.895911	5.7051	0.175194	0.406717	191.564	110.275	-
AFA2_01149	K02379	FdhD protein	1.02594	7.07641	0.117831	0.321446	148.996	78.39	-
AFA2_01150	K00123	formate dehydrogenase major subunit [EC:1.17.1.9]	1.70884	8.49584	0.0101655	0.0523515	135.196	44.309	-
AFA2_01151	K00335	NADH-quinone oxidoreductase subunit F [EC:7.1.1.2]	1.87253	6.93836	0.00531119	0.0328514	87.656	25.641	-
AFA2_01152		formate dehydrogenase	2.08872	6.23389	0.00213752	0.0163691	171.444	43.16	up
AFA2_01153		lysR family transcriptional regulator	1.82892	8.31094	0.00615555	0.0369125	319.899	96.468	-
AFA2_01154	K03639	GTP 3',8-cyclase [EC:4.1.99.22]	1.32368	6.82629	0.0453106	0.162585	92.937	39.775	-
AFA2_01155	K03752	molybdopterin molybdotransferase [EC:2.10.1.1]	1.07415	5.13555	0.10802	0.302768	55.285	28.12	-
AFA2_01156	K03750	molybdopterin molybdenumtransferase MoeA	-0.292187	6.58256	0.653828	0.829394	50.886	66.766	-
AFA2_01157	K03638	molybdopterin adenylyltransferase [EC:2.7.7.75]	-0.334649	6.46084	0.607905	0.800685	104.463	141.158	-
AFA2_01158	K03635	molybdopterin synthase catalytic subunit [EC:2.8.1.12]	0.278737	6.58289	0.668687	0.838347	156.018	137.792	-
AFA2_01159	K03636	molybdopterin synthase sulfur carrier subunit	0.529424	5.91728	0.419594	0.661258	196.893	146.142	-
AFA2_01160	K03637	cyclic pyranopterin monophosphate synthase [EC:4.6.1.17]	0.874097	7.41171	0.180902	0.414529	312.064	182.413	-
AFA2_01161	K11712	two-component system, LuxR family, response regulator DctR	-0.499323	5.07547	0.451789	0.685508	30.905	46.819	-
AFA2_01162	K11711	two-component system, LuxR family, sensor histidine kinase DctS [EC:2.7.13.3]	0.495768	6.5251	0.447475	0.682964	38.965	29.606	-
AFA2_01163	K11688	glycerate 2-kinase [EC:2.7.1.165]	-2.8508	6.35599	5.13742e-05	0.000790269	14.387	111.306	down
AFA2_01164	K11689	C4-dicarboxylate-binding protein DctP	-3.01352	2.04607	0.00106174	0.00932118	0.89	7.885	down
AFA2_01165	K11690	C4-dicarboxylate transporter, DctM subunit	-1.50977	4.44623	0.02873	0.115771	5.979	18.264	-
AFA2_01166	K24138	glutaredoxin/glutathione-dependent peroxiredoxin [EC:1.11.1.25 1.11.1.27]	-0.289242	9.65768	0.654549	0.829394	1018.68	1333.78	-
AFA2_01167		MFS transporter	0.257542	7.73446	0.691115	0.855251	109.716	98.336	-
AFA2_01168	K07335	basic membrane protein A and related proteins	-0.621313	7.40963	0.339931	0.594471	93.684	154.418	-
AFA2_01169		membrane protein	-0.164561	9.8667	0.798913	0.913855	738.517	886.902	-
AFA2_01170	K01012	biotin synthase [EC:2.8.1.6]	0.908285	10.8251	0.162791	0.388042	1663.81	949.853	-
AFA2_01171	K07107	acyl-CoA thioester hydrolase [EC:3.1.2.-]	0.593725	4.66169	0.374662	0.625619	50.87	36.104	-
AFA2_01172		hypothetical protein	0.798464	7.69427	0.220648	0.463261	388.795	239.502	-
AFA2_01173		multidrug transporter	-1.39152	5.00139	0.0400935	0.149003	4.067	11.442	-
AFA2_01174		secretion protein HlyD	-0.795488	3.92285	0.247533	0.497032	7.104	13.223	-
AFA2_01175		transcriptional regulator	1.8094	4.73044	0.00859048	0.0464726	47.883	14.619	-
AFA2_01176		his-Xaa-Ser system radical SAM maturase HxsB	2.08766	7.91537	0.00195856	0.0152966	191.523	48.269	up
AFA2_01177		his-Xaa-Ser system radical SAM maturase HxsC	1.12119	6.12083	0.0899501	0.266536	60.06	29.576	-
AFA2_01178		peptidoglycan-binding protein	1.08128	4.40929	0.111151	0.307708	32.669	16.529	-
AFA2_01185	K21023	diguanylate cyclase [EC:2.7.7.65]	-0.613819	8.93452	0.344099	0.598535	95.627	156.799	-
AFA2_01186	K03820	apolipoprotein N-acyltransferase [EC:2.3.1.269]	-1.46625	6.95536	0.0272353	0.111282	28.998	85.864	-
AFA2_01187	K06189	magnesium and cobalt transporter	-0.094595	8.48546	0.88372	0.951492	280.725	321.171	-
AFA2_01188	K07042	rRNA maturation RNase YbeY	-1.97722	4.6688	0.00465906	0.0297005	15.136	63.955	-
AFA2_01189	K06217	phosphate starvation-inducible protein PhoH and related proteins	-1.76644	6.24596	0.00876129	0.0470857	24.589	89.674	-
AFA2_01190	K06168	tRNA-2-methylthio-N6-dimethylallyladenosine synthase [EC:2.8.4.3]	-0.730899	6.62391	0.264149	0.514341	37.69	67.032	-
AFA2_01191		hypothetical protein	1.77862	4.86201	0.00949549	0.0497704	144.009	44.921	-
AFA2_01192	K01265	methionyl aminopeptidase [EC:3.4.11.18]	1.35356	6.65284	0.0410166	0.151637	134.346	56.317	-
AFA2_01193	K03074	preprotein translocase subunit SecF	-2.39653	7.25878	0.000466173	0.00465959	37.088	209.309	down
AFA2_01194	K03072	preprotein translocase subunit SecD	-2.10961	8.04692	0.00177623	0.014122	37.925	175.399	down
AFA2_01195	K03210	preprotein translocase subunit YajC	-0.506186	8.26877	0.4352	0.675916	532.116	809.787	-
AFA2_01196	K00773	queuine tRNA-ribosyltransferase [EC:2.4.2.29]	-2.44053	6.06053	0.00043264	0.00451528	12.949	75.379	down
AFA2_01197	K07568	S-adenosylmethionine:tRNA ribosyltransferase-isomerase [EC:2.4.99.17]	-0.285506	6.03344	0.662532	0.833983	36.247	47.34	-
AFA2_01198	K07259	serine-type D-Ala-D-Ala carboxypeptidase/endopeptidase (penicillin-binding protein 4) [EC:3.4.16.4 3.4.21.-]	-0.568705	7.36553	0.382158	0.632107	65.378	103.902	-
AFA2_01199	K00761	uracil phosphoribosyltransferase [EC:2.4.2.9]	0.0551458	7.68606	0.932165	0.972023	230.11	237.306	-
AFA2_01200		membrane protein	0.388908	9.39507	0.547759	0.758204	760.945	622.663	-
AFA2_01201	K05594	ElaB protein	0.159971	10.9976	0.804307	0.914702	4850.36	4651.51	-
AFA2_01202		membrane protein	-0.234321	8.68997	0.717182	0.872256	695.128	876.158	-
AFA2_01203		hypothetical protein	-0.176383	7.99339	0.785328	0.908941	438.011	530.349	-
AFA2_01204	K03566	LysR family transcriptional regulator, glycine cleavage system transcriptional activator	0.114824	6.86179	0.859769	0.9374	98.082	97.05	-
AFA2_01205		(2Fe-2S)-binding protein	0.410238	2.13468	0.592635	0.789733	2.718	2.188	-
AFA2_01206		ferredoxin	NA	NA	NA	NA	1.465	1.711	-
AFA2_01207		NAD-dependent dehydratase	0.938049	3.26502	0.184847	0.418152	10.054	5.614	-
AFA2_01208		NAD-dependent dehydratase	0.645639	2.63673	0.378833	0.629845	8.402	5.745	-
AFA2_01209		alcohol dehydrogenase	0.779919	3.71435	0.258561	0.508499	9.947	6.201	-
AFA2_01210		amidase	0.839847	4.06913	0.218239	0.460566	11.554	6.911	-
AFA2_01211		hypothetical protein	-0.877334	5.09265	0.188798	0.423032	39.053	76.897	-
AFA2_01212	K03762	MFS transporter, MHS family, proline/betaine transporter	0.979167	6.337	0.136809	0.354623	55.396	30.103	-
AFA2_01213		lysR family transcriptional regulator	0.149647	4.89672	0.82155	0.922495	23.977	23.158	-
AFA2_01214	K01759	lactoylglutathione lyase [EC:4.4.1.5]	0.979036	4.00737	0.153204	0.379938	31.658	17.192	-
AFA2_01215	K03182	4-hydroxy-3-polyprenylbenzoate decarboxylase [EC:4.1.1.98]	0.145422	7.61479	0.822458	0.922885	91.214	88.36	-
AFA2_01216		lytic transglycosylase	0.328079	6.52364	0.614698	0.803088	86.878	74.148	-
AFA2_01217		aminotransferase	-0.561797	6.66033	0.38952	0.639203	50.115	79.269	-
AFA2_01218		FAD-binding protein	-0.345618	6.97003	0.59516	0.791825	87.457	119.077	-
AFA2_01219	K00029	malate dehydrogenase (oxaloacetate-decarboxylating)(NADP+) [EC:1.1.1.40]	-0.252476	7.73011	0.696911	0.859974	60.266	76.924	-
AFA2_01220	K07001	NTE family protein	-0.262944	7.09345	0.685688	0.850618	73.956	95.086	-
AFA2_01221		barstar family protein 2	-0.112202	7.87318	0.862452	0.938062	343.731	398.084	-
AFA2_01222	K09761	16S rRNA (uracil1498-N3)-methyltransferase [EC:2.1.1.193]	0.220716	4.91282	0.739361	0.887333	31.459	28.922	-
AFA2_01223	K00615	transketolase [EC:2.2.1.1]	-0.397856	9.54355	0.538583	0.752868	224.925	317.53	-
AFA2_01224	K00134	glyceraldehyde 3-phosphate dehydrogenase [EC:1.2.1.12]	-2.31596	8.62179	0.000650278	0.00607041	92.772	495.022	down
AFA2_01225	K00927	phosphoglycerate kinase [EC:2.7.2.3]	-2.69131	6.6636	0.000111718	0.00151439	16.225	112.36	down
AFA2_01226		epimerase	0.194453	6.85567	0.764857	0.89781	104.538	97.882	-
AFA2_01227		aldehyde dehydrogenase	0.707997	8.56835	0.275935	0.525304	233.148	152.921	-
AFA2_01228	K00059	3-oxoacyl-[acyl-carrier protein] reductase [EC:1.1.1.100]	0.721529	6.04883	0.271926	0.522783	77.311	50.228	-
AFA2_01229	K03831	molybdopterin adenylyltransferase [EC:2.7.7.75]	0.611423	8.25925	0.346411	0.60108	419.907	294.482	-
AFA2_01230	K01624	fructose-bisphosphate aldolase, class II [EC:4.1.2.13]	-0.143777	8.41597	0.824126	0.923292	217.644	257.636	-
AFA2_01231	K01923	phosphoribosylaminoimidazole-succinocarboxamide synthase [EC:6.3.2.6]	-1.07202	7.74913	0.101887	0.291175	112.194	252.75	-
AFA2_01232	K01588	5-(carboxyamino)imidazole ribonucleotide mutase [EC:5.4.99.18]	-1.52385	4.46908	0.0272455	0.111282	15.592	48.098	-
AFA2_01233	K01589	5-(carboxyamino)imidazole ribonucleotide synthase [EC:6.3.4.18]	-2.08027	5.55801	0.00249688	0.0184425	10.752	48.762	down
AFA2_01234	K07566	L-threonylcarbamoyladenylate synthase [EC:2.7.7.87]	-2.16841	5.00357	0.00190461	0.0149745	8.003	38.601	down
AFA2_01235		alpha/beta hydrolase	-0.127487	6.84438	0.844523	0.930398	94.207	110.267	-
AFA2_01236		acyl dehydratase	-0.215845	5.96139	0.741507	0.887377	91.686	114.098	-
AFA2_01237	K00252	glutaryl-CoA dehydrogenase [EC:1.3.8.6]	-0.498958	6.01469	0.446599	0.68224	31.894	48.299	-
AFA2_01238	K03566	LysR family transcriptional regulator, glycine cleavage system transcriptional activator	0.601099	4.64461	0.368983	0.621058	24.156	17.057	-
AFA2_01239	K00681	gamma-glutamyltranspeptidase / glutathione hydrolase [EC:2.3.2.2 3.4.19.13]	0.174311	6.27345	0.789322	0.910068	33.446	31.756	-
AFA2_01240	K01433	formyltetrahydrofolate deformylase [EC:3.5.1.10]	-0.16815	6.54034	0.796268	0.913283	73.535	88.531	-
AFA2_01241	K00109	2-hydroxyglutarate dehydrogenase [EC:1.1.99.2]	-0.369856	5.76215	0.573114	0.775409	30.127	41.718	-
AFA2_01242		flavin reductase	-0.248701	6.88262	0.70213	0.863747	149.845	190.765	-
AFA2_01243	K00275	pyridoxamine 5'-phosphate oxidase [EC:1.4.3.5]	0.325579	8.69301	0.614914	0.803088	519.563	444.222	-
AFA2_01244	K07232	glutathione-specific gamma-glutamylcyclotransferase [EC:4.3.2.7]	1.7916	10.2332	0.00709114	0.0409205	1986.74	614.865	-
AFA2_01245	K22132	tRNA threonylcarbamoyladenosine dehydratase	0.966188	6.11865	0.142665	0.363128	81.741	44.82	-
AFA2_01246		aminobenzoate synthetase	-2.39275	2.74386	0.00279792	0.0197192	2.175	12.342	down
AFA2_01247		aminodeoxychorismate synthase	-1.00013	4.34526	0.142201	0.362316	8.522	18.278	-
AFA2_01248	K03701	excinuclease ABC subunit A	-0.706528	7.99427	0.277555	0.526578	24.265	42.429	-
AFA2_01249		exported protein	1.35029	7.70819	0.0405793	0.150177	1663.13	698.839	-
AFA2_01250		glycosyl transferase	0.342035	7.94648	0.597693	0.7923	213.116	180.144	-
AFA2_01251		ortholog of Bordetella pertussis	0.401322	6.10353	0.539501	0.753366	111.19	90.198	-
AFA2_01252	K06020	energy-dependent translational throttle protein EttA	-0.0343578	8.38287	0.957639	0.983777	140.721	154.411	-
AFA2_01253		isochorismatase	-0.719421	6.64726	0.271569	0.522748	100.441	177.216	-
AFA2_01254	K04062	osmotically inducible lipoprotein OsmB	2.74293	9.40497	6.98672e-05	0.00102145	3698.12	591.844	up*
AFA2_01255	K00499	choline monooxygenase [EC:1.14.15.7]	0.956038	7.56403	0.143746	0.364569	155.181	85.701	-
AFA2_01256	K03608	cell division topological specificity factor	-0.214283	7.13713	0.741428	0.887377	333.113	414.079	-
AFA2_01257	K03609	septum site-determining protein MinD	0.383091	9.43223	0.553733	0.762002	684.875	562.681	-
AFA2_01258	K03610	septum site-determining protein MinC	-2.04735	6.5076	0.00257238	0.0188428	32.683	144.816	down
AFA2_01259	K01886	glutaminyl-tRNA synthetase [EC:6.1.1.18]	-0.774733	8.6221	0.233682	0.479563	118.093	216.487	-
AFA2_01260	K00425	cytochrome bd ubiquinol oxidase subunit I [EC:7.1.1.7]	0.0485893	5.67972	0.940938	0.976076	27.606	28.599	-
AFA2_01261	K00426	cytochrome bd ubiquinol oxidase subunit II [EC:7.1.1.7]	-0.83276	5.57815	0.208448	0.450238	23.19	44.267	-
AFA2_01262	K03281	chloride channel protein, CIC family	-0.410951	6.19268	0.529746	0.747007	25.191	35.89	-
AFA2_01263		fimbrial protein	0.502022	6.78182	0.441126	0.678861	80.89	61.195	-
AFA2_01264	K03654	ATP-dependent DNA helicase RecQ [EC:3.6.4.12]	-0.870732	6.5949	0.184545	0.418152	26.63	52.182	-
AFA2_01265	K00525	ribonucleoside-diphosphate reductase alpha chain [EC:1.17.4.1]	-2.1596	9.7229	0.0013578	0.0114652	96.861	463.72	down
AFA2_01266	K00526	ribonucleoside-diphosphate reductase beta chain [EC:1.17.4.1]	-1.94196	9.23636	0.00371864	0.024684	156.508	644.36	-
AFA2_01267	K11107	ferredoxin	-1.82779	5.96441	0.00697167	0.0404357	62.995	239.743	-
AFA2_01268	K15738	ABC transport system ATP-binding/permease protein	-0.144495	8.64476	0.823198	0.92313	149.639	177.224	-
AFA2_01269	K03925	MraZ protein	0.285067	9.04028	0.659378	0.831982	1076.13	946.287	-
AFA2_01270	K03438	16S rRNA (cytosine1402-N4)-methyltransferase [EC:2.1.1.199]	0.289179	10.2648	0.654495	0.829394	903.065	791.849	-
AFA2_01271	K03586	cell division protein FtsL	0.19475	6.94693	0.764409	0.8977	309.919	290.127	-
AFA2_01272	K03587	cell division protein FtsI (penicillin-binding protein 3) [EC:3.4.16.4]	-0.378908	8.92914	0.558283	0.766177	174.002	242.437	-
AFA2_01273	K01928	UDP-N-acetylmuramoyl-L-alanyl-D-glutamate--2,6-diaminopimelate ligase [EC:6.3.2.13]	-0.722211	9.55419	0.266021	0.516565	145.958	257.999	-
AFA2_01274	K01000	phospho-N-acetylmuramoyl-pentapeptide-transferase [EC:2.7.8.13]	-0.765189	8.3884	0.239613	0.488336	151.121	275.209	-
AFA2_01275	K01925	UDP-N-acetylmuramoylalanine--D-glutamate ligase [EC:6.3.2.9]	-0.701095	8.60093	0.280648	0.530129	138.051	240.479	-
AFA2_01276	K03588	cell division protein FtsW	-0.663277	8.19725	0.307521	0.560251	135.855	230.533	-
AFA2_01277	K02563	UDP-N-acetylglucosamine--N-acetylmuramyl-(pentapeptide) pyrophosphoryl-undecaprenol N-acetylglucosamine transferase [EC:2.4.1.227]	-0.673892	8.14996	0.299961	0.551019	145.499	248.721	-
AFA2_01278	K01924	UDP-N-acetylmuramate--alanine ligase [EC:6.3.2.8]	-0.927686	8.81061	0.154797	0.381667	157.078	320.161	-
AFA2_01279	K01921	D-alanine-D-alanine ligase [EC:6.3.2.4]	-1.1489	8.28901	0.0796741	0.244497	145.958	346.803	-
AFA2_01280	K03589	cell division protein FtsQ	-0.947978	7.8477	0.146915	0.369953	141.715	292.948	-
AFA2_01281	K03590	cell division protein FtsA	-1.13321	8.72617	0.0835174	0.2532	154.373	362.825	-
AFA2_01282	K03531	cell division protein FtsZ	-0.310277	10.0087	0.631199	0.815327	563.334	748.423	-
AFA2_01283	K02535	UDP-3-O-[3-hydroxymyristoyl] N-acetylglucosamine deacetylase [EC:3.5.1.108]	-0.759666	9.77265	0.242197	0.491338	502.377	911.369	-
AFA2_01284		hypothetical protein	1.22391	6.86284	0.0634869	0.210118	240.78	110.431	-
AFA2_01285	K19304	murein DD-endopeptidase [EC:3.4.24.-]	0.166953	7.86519	0.796588	0.913283	188.73	180.117	-
AFA2_01286	K03070	preprotein translocase subunit SecA [EC:7.4.2.8]	-0.809893	10.088	0.212718	0.454074	207.21	389.22	-
AFA2_01287		6-phosphogluconate dehydrogenase	0.36876	4.35843	0.583326	0.785315	18.21	15.107	-
AFA2_01288	K06213	magnesium transporter	-0.752982	6.74887	0.249796	0.498746	38.496	69.52	-
AFA2_01289	K10806	acyl-CoA thioesterase YciA [EC:3.1.2.-]	0.0457035	6.56943	0.944025	0.97774	170.972	177.476	-
AFA2_01290	K01451	hippurate hydrolase [EC:3.5.1.32]	0.261134	8.21385	0.686709	0.851587	192.648	172.237	-
AFA2_01291	K01897	long-chain acyl-CoA synthetase [EC:6.2.1.3]	0.877263	9.80604	0.177609	0.410029	487.959	284.623	-
AFA2_01292	K01092	myo-inositol-1(or 4)-monophosphatase [EC:3.1.3.25]	-0.0542516	7.50035	0.933302	0.972327	146.728	163.238	-
AFA2_01293	K15461	tRNA 5-methylaminomethyl-2-thiouridine biosynthesis bifunctional protein [EC:2.1.1.61 1.5.-.-]	0.238231	6.89096	0.714033	0.87022	49.086	44.586	-
AFA2_01294		glycosyl hydrolase	-0.508169	9.44811	0.432681	0.673787	189.21	288.337	-
AFA2_01296	K02071	D-methionine transport system ATP-binding protein	1.71058	8.79897	0.0100565	0.0518911	482.297	157.878	-
AFA2_01297	K02072	D-methionine transport system permease protein	-0.284517	6.64739	0.662205	0.833983	97.559	127.324	-
AFA2_01298	K02073	D-methionine transport system substrate-binding protein	-1.00648	8.8853	0.123194	0.330698	283.46	610.19	-
AFA2_01299	K02030	polar amino acid transport system substrate-binding protein	1.27386	12.0066	0.0519867	0.180499	5483.53	2429.76	-
AFA2_01300		glutamine ABC transporter permease	0.843539	7.76611	0.19592	0.431944	255.94	152.812	-
AFA2_01301	K02028	polar amino acid transport system ATP-binding protein [EC:7.4.2.1]	0.461194	7.23756	0.478093	0.705083	171.117	133.173	-
AFA2_01302		membrane protein	-0.214381	8.26888	0.740492	0.887377	288.032	358.061	-
AFA2_01303	K00992	N-acetyl-alpha-D-muramate 1-phosphate uridylyltransferase [EC:2.7.7.99]	-1.42491	5.57627	0.033924	0.131749	25.785	74.217	-
AFA2_01304	K07102	N-acetylmuramate 1-kinase [EC:2.7.1.221]	-0.0937512	7.43446	0.885039	0.951849	114.051	130.407	-
AFA2_01305	K04744	LPS-assembly protein	-0.50176	8.2241	0.439246	0.677913	74.014	112.291	-
AFA2_01306	K03771	peptidyl-prolyl cis-trans isomerase SurA [EC:5.2.1.8]	-1.28739	8.36953	0.0502529	0.176035	95.113	248.765	-
AFA2_01307	K02528	16S rRNA (adenine1518-N6/adenine1519-N6)-dimethyltransferase [EC:2.1.1.182]	-1.57381	6.24567	0.0187631	0.0852165	34.23	109.221	-
AFA2_01308	K06373	spore maturation protein A	-0.10644	6.94597	0.869868	0.942313	68.827	79.393	-
AFA2_01309	K01759	lactoylglutathione lyase [EC:4.4.1.5]	0.604036	7.39267	0.353305	0.60689	365.356	257.535	-
AFA2_01310		metal-dependent hydrolase	0.40667	7.05157	0.531755	0.747754	122.306	98.852	-
AFA2_01311	K00655	1-acyl-sn-glycerol-3-phosphate acyltransferase [EC:2.3.1.51]	-0.949896	5.23734	0.15439	0.38118	24.255	50.223	-
AFA2_01312	K03273	D-glycero-D-manno-heptose 1,7-bisphosphate phosphatase [EC:3.1.3.82 3.1.3.83]	-2.21807	5.44703	0.00137891	0.0115881	20.186	100.743	down
AFA2_01313	K01879	glycyl-tRNA synthetase beta chain [EC:6.1.1.14]	-1.96971	7.81178	0.00338532	0.0229466	30.563	128.29	-
AFA2_01314	K01878	glycyl-tRNA synthetase alpha chain [EC:6.1.1.14]	0.716419	7.19613	0.271997	0.522783	143.598	93.633	-
AFA2_01315	K01692	enoyl-CoA hydratase [EC:4.2.1.17]	0.0973293	7.30097	0.880734	0.949144	151.428	151.663	-
AFA2_01316	K01676	fumarate hydratase, class I [EC:4.2.1.2]	-1.34923	7.33078	0.0411329	0.151908	42.535	116.13	-
AFA2_01317		tetR family transcriptional regulator	0.38014	4.31593	0.572237	0.775105	26.965	22.193	-
AFA2_01318		MFS transporter	0.866039	1.87308	0.276403	0.525478	2.589	1.516	-
AFA2_01319		transporter	NA	NA	NA	NA	0.607	0.391	-
AFA2_01320		hypothetical protein	2.13652	10.1393	0.00150578	0.0124473	4708.23	1147.26	up*
AFA2_01321		biotin synthase	1.47995	7.01201	0.0256915	0.107825	112.455	43.188	-
AFA2_01322	K21929	uracil-DNA glycosylase [EC:3.2.2.27]	0.181829	5.94516	0.781053	0.908941	31.301	29.565	-
AFA2_01323	K00950	2-amino-4-hydroxy-6-hydroxymethyldihydropteridine diphosphokinase [EC:2.7.6.3]	-0.793363	5.24705	0.232682	0.478899	40.44	75.119	-
AFA2_01324	K00970	poly(A) polymerase [EC:2.7.7.19]	0.0406891	8.26968	0.949853	0.98203	161.963	168.711	-
AFA2_01325		phosphoserine phosphatase	-0.92287	5.969	0.162183	0.388042	43.761	88.914	-
AFA2_01326	K10763	DnaA-homolog protein	0.281109	6.85692	0.665572	0.836571	129.719	114.378	-
AFA2_01327	K01933	phosphoribosylformylglycinamidine cyclo-ligase [EC:6.3.3.1]	0.330735	9.02004	0.60919	0.8008	393.599	335.325	-
AFA2_01328		allantoin permease	0.906883	4.31109	0.18104	0.414576	12.5	7.138	-
AFA2_01329	K00791	tRNA dimethylallyltransferase [EC:2.5.1.75]	-0.792322	5.70615	0.230313	0.475962	28.871	53.587	-
AFA2_01330	K03572	DNA mismatch repair protein MutL	0.226431	8.08602	0.72657	0.877939	111.771	102.362	-
AFA2_01331	K03975	membrane-associated protein	0.508844	6.36304	0.436137	0.67694	87.959	66.228	-
AFA2_01332	K01448	N-acetylmuramoyl-L-alanine amidase [EC:3.5.1.28]	-0.154875	9.46501	0.810564	0.918865	349.363	416.751	-
AFA2_01333	K06925	tRNA threonylcarbamoyladenosine biosynthesis protein TsaE	0.223034	7.99706	0.730558	0.880547	392.204	360.034	-
AFA2_01334	K13936	malonate transporter and related proteins	0.273027	5.3712	0.678514	0.845185	35.826	31.764	-
AFA2_01335	K07795	putative tricarboxylic transport membrane protein	0.876013	10.7677	0.178019	0.410344	1619.89	945.697	-
AFA2_01336	K00029	malate dehydrogenase (oxaloacetate-decarboxylating)(NADP+) [EC:1.1.1.40]	0.809563	7.90855	0.214123	0.454754	95.46	58.354	-
AFA2_01337		lysR family transcriptional regulator	1.36969	6.12047	0.0395046	0.147123	71.348	29.573	-
AFA2_01338	K09472	4-(gamma-glutamylamino)butanal dehydrogenase [EC:1.2.1.99]	0.169186	6.77935	0.794738	0.913213	55.816	53.186	-
AFA2_01339	K01714	4-hydroxy-tetrahydrodipicolinate synthase [EC:4.3.3.7]	0.934499	5.55957	0.158334	0.38421	49.58	27.787	-
AFA2_01340		gntR family transcriptional regulator	1.6087	4.47505	0.0193717	0.0871974	36.425	12.78	-
AFA2_01341	K11690	C4-dicarboxylate transporter, DctM subunit	1.70885	5.32534	0.0117668	0.0585528	33.086	10.836	-
AFA2_01342		C4-dicarboxylate ABC transporter substrate-binding protein	2.24186	4.23086	0.0016162	0.0131754	42.036	9.498	up
AFA2_01343	K21395	TRAP-type transport system periplasmic protein	3.10215	6.23785	1.27632e-05	0.000245415	91.103	11.354	up
AFA2_01345		hypothetical protein	1.10096	8.61005	0.0924426	0.270971	1153.98	576.412	-
AFA2_01346		membrane protein	1.80319	4.11086	0.0100614	0.0518911	25.293	7.75	-
AFA2_01347		hypothetical protein	1.3597	5.66653	0.0418446	0.153734	85.009	35.476	-
AFA2_01348		membrane protein	-0.300237	3.79081	0.661496	0.833762	20.271	26.754	-
AFA2_01349		transcriptional regulator	2.15905	6.4933	0.00151321	0.0124796	269.339	64.583	up
AFA2_01350		3-beta hydroxysteroid dehydrogenase	2.58556	6.24326	0.000195208	0.00237335	151.398	27.003	up
AFA2_01351		membrane protein	2.61229	6.15802	0.000172643	0.00215835	182.414	31.935	up
AFA2_01352		MFS transporter	-0.0570545	5.57333	0.930764	0.971973	26.932	30.021	-
AFA2_01353	K03976	Cys-tRNA(Pro)/Cys-tRNA(Cys) deacylase [EC:3.1.1.-]	-0.343052	4.8859	0.605838	0.798933	37.179	50.538	-
AFA2_01354	K04763	integrase/recombinase XerD	-0.617682	5.57194	0.349149	0.604645	29.671	48.79	-
AFA2_01355	K02020	molybdate transport system substrate-binding protein	0.93189	2.45558	0.213485	0.454459	6.512	3.647	-
AFA2_01356	K02018	molybdate transport system permease protein	-0.190918	3.48131	0.783361	0.908941	10.602	12.97	-
AFA2_01357		molybdenum ABC transporter ATPase	-0.669713	3.73852	0.332591	0.588193	10.184	17.371	-
AFA2_01358	K02019	molybdate transport system regulatory protein	-0.127031	7.45939	0.844682	0.930398	147.661	172.777	-
AFA2_01359	K16899	ATP-dependent helicase/nuclease subunit B [EC:3.1.-.- 3.6.4.12]	0.0706753	7.45699	0.913192	0.964457	48.489	49.47	-
AFA2_01360	K16898	ATP-dependent helicase/nuclease subunit A [EC:3.1.-.- 3.6.4.12]	-0.851761	7.33598	0.192456	0.427577	24.873	48.1	-
AFA2_01361	K02343	DNA polymerase III subunit gamma/tau [EC:2.7.7.7]	-0.483323	8.41361	0.455997	0.687938	82.261	123.217	-
AFA2_01362	K09747	nucleoid-associated protein EbfC	-1.22235	6.80164	0.0641525	0.21153	145.753	364.45	-
AFA2_01363	K06187	recombination protein RecR	-0.538184	6.90249	0.409001	0.652952	113.616	176.789	-
AFA2_01364	K02051	NitT/TauT family transport system substrate-binding protein	-0.424652	7.86832	0.512756	0.732849	133.348	191.782	-
AFA2_01365	K02049	NitT/TauT family transport system ATP-binding protein	-0.663025	6.21068	0.312039	0.565571	50.522	85.725	-
AFA2_01366	K02050	NitT/TauT family transport system permease protein	-1.11559	4.40108	0.102117	0.291363	11.408	26.51	-
AFA2_01367	K03088	RNA polymerase sigma-70 factor, ECF subfamily	-1.37094	4.80612	0.0439066	0.159652	21.769	60.377	-
AFA2_01368	K07165	transmembrane sensor	-0.788878	4.72625	0.240007	0.48867	13.841	25.635	-
AFA2_01369	K02014	iron complex outermembrane recepter protein	-0.333741	3.33635	0.633838	0.816756	2.54	3.432	-
AFA2_01370		periplasmic protein	0.627908	3.43431	0.367917	0.620398	8.362	5.792	-
AFA2_01371	K00616	transaldolase [EC:2.2.1.2]	0.39741	8.38493	0.539578	0.753366	281.884	229.301	-
AFA2_01372	K01956	carbamoyl-phosphate synthase small subunit [EC:6.3.5.5]	0.823244	9.10571	0.205683	0.446446	432.179	261.703	-
AFA2_01373	K01955	carbamoyl-phosphate synthase large subunit [EC:6.3.5.5]	-2.16673	9.66431	0.00131343	0.0111705	65.123	313.318	down
AFA2_01374	K12979	beta-hydroxylase [EC:1.14.11.-]	-0.2377	5.84905	0.716743	0.872256	41.902	52.941	-
AFA2_01375		short-chain dehydrogenase	-0.675148	5.45025	0.307344	0.560251	30.233	51.737	-
AFA2_01376	K15634	2,3-bisphosphoglycerate-dependent phosphoglycerate mutase [EC:5.4.2.11]	0.706561	6.91877	0.279161	0.52845	167.487	109.957	-
AFA2_01377	K09016	putative pyrimidine permease RutG	-0.0733307	7.03106	0.910095	0.963758	68.541	77.269	-
AFA2_01378	K03624	transcription elongation factor GreA	-1.05312	5.28337	0.11493	0.315458	37.543	83.506	-
AFA2_01379	K07574	RNA-binding protein	0.221736	8.24508	0.73193	0.881706	390.79	359.059	-
AFA2_01380	K02427	23S rRNA (uridine2552-2'-O)-methyltransferase [EC:2.1.1.166]	0.821198	7.84282	0.207769	0.449047	327.663	198.69	-
AFA2_01381	K03798	cell division protease FtsH [EC:3.4.24.-]	0.0522912	11.4636	0.935425	0.974001	1073.92	1109.7	-
AFA2_01382	K00796	dihydropteroate synthase [EC:2.5.1.15]	-0.221872	6.55697	0.733392	0.882865	73.442	91.775	-
AFA2_01383	K03431	phosphoglucosamine mutase [EC:5.4.2.10]	-0.393764	6.43988	0.546295	0.758088	39.745	55.953	-
AFA2_01384	K22310	L-ornithine Nalpha-acyltransferase [EC:2.3.2.30]	0.720183	8.79216	0.267684	0.518483	503.438	327.427	-
AFA2_01385	K01524	exopolyphosphatase / guanosine-5'-triphosphate,3'-diphosphate pyrophosphatase [EC:3.6.1.11 3.6.1.40]	-0.331417	7.58313	0.609488	0.8008	81.275	109.575	-
AFA2_01386	K00937	polyphosphate kinase [EC:2.7.4.1]	1.17373	6.32536	0.0757544	0.235725	45.209	21.467	-
AFA2_01387	K02040	phosphate transport system substrate-binding protein	-0.508598	7.19792	0.434463	0.675365	82.784	126.197	-
AFA2_01388	K02037	phosphate transport system permease protein	-0.896077	5.77626	0.175386	0.406896	29.706	59.248	-
AFA2_01389	K02038	phosphate transport system permease protein	-1.98592	5.16491	0.00402152	0.0262997	11.797	50.126	-
AFA2_01390	K02036	phosphate transport system ATP-binding protein [EC:7.3.2.1]	-2.4	6.43171	0.000498098	0.00488163	25.046	141.732	down
AFA2_01391		AMP-dependent synthetase	2.19335	8.6164	0.00117093	0.0100796	283.075	66.307	up
AFA2_01392		hypothetical protein	1.09499	5.36085	0.100343	0.288394	95.396	47.829	-
AFA2_01393		peptidase	0.0688143	4.875	0.917419	0.966299	38.679	39.512	-
AFA2_01394	K02483	two-component system, OmpR family, response regulator	-0.135012	5.18416	0.838008	0.929718	36.843	43.351	-
AFA2_01395	K07637	two-component system, OmpR family, sensor histidine kinase PhoQ [EC:2.7.13.3]	-0.74674	5.78779	0.257427	0.507313	21.498	38.659	-
AFA2_01396	K15977	putative oxidoreductase	0.953179	5.25441	0.152017	0.378225	88.919	49.189	-
AFA2_01397		restriction endonuclease	0.152293	7.70293	0.814177	0.920719	215.665	207.925	-
AFA2_01398		lysR family transcriptional regulator	0.355515	3.20485	0.613527	0.803071	7.891	6.604	-
AFA2_01399		membrane protein	1.98207	1.98463	0.0158994	0.0750104	9.696	2.602	-
AFA2_01401		flavin monoamine oxidase	2.37951	10.0038	0.000461017	0.00464695	758.613	156.197	up
AFA2_01402		cytochrome C, class I	2.34416	7.68471	0.000579201	0.00552349	588.927	124.241	up
AFA2_01403		membrane protein	2.53022	6.02797	0.00026641	0.00303073	160.276	29.701	up
AFA2_01405	K19005	lipoteichoic acid synthase [EC:2.7.8.20]	-0.867621	6.56474	0.186181	0.418494	25.242	49.357	-
AFA2_01406	K04090	indolepyruvate ferredoxin oxidoreductase [EC:1.2.7.8]	1.86314	9.75708	0.00522577	0.0324426	272.709	80.315	-
AFA2_01407		lysR family transcriptional regulator	0.626621	6.35923	0.338229	0.592991	74.419	51.639	-
AFA2_01408	K01058	phospholipase A1/A2 [EC:3.1.1.32 3.1.1.4]	-2.0303	6.74481	0.00272461	0.0196073	23.051	100.927	down
AFA2_01410		membrane protein	0.861864	8.37201	0.185932	0.418494	988.139	582.545	-
AFA2_01411	K14393	cation/acetate symporter	0.3468	9.9537	0.591671	0.78886	461.621	388.922	-
AFA2_01412	K02616	phenylacetic acid degradation operon negative regulatory protein	-0.643668	5.96695	0.3273	0.583369	36.129	60.487	-
AFA2_01413	K06131	cardiolipin synthase A/B [EC:2.7.8.-]	-0.614841	6.17392	0.348332	0.603525	27.591	45.278	-
AFA2_01414		hypothetical protein	-0.130532	5.41126	0.842794	0.930361	121.556	142.583	-
AFA2_01416	K07566	L-threonylcarbamoyladenylate synthase [EC:2.7.7.87]	0.0907848	8.98635	0.888293	0.953513	596.108	599.751	-
AFA2_01417		peptidase M50	0.232962	7.14198	0.719782	0.873016	167.227	152.455	-
AFA2_01418	K01714	4-hydroxy-tetrahydrodipicolinate synthase [EC:4.3.3.7]	0.0885425	9.70839	0.890963	0.954109	680.149	685.371	-
AFA2_01419	K07287	outer membrane protein assembly factor BamC	-0.971823	9.5764	0.136083	0.353497	324.891	682.765	-
AFA2_01420		ECF subfamily RNA polymerase sigma-24 subunit	-0.965248	6.12014	0.143517	0.364512	104.301	218.237	-
AFA2_01421		hypothetical protein	-2.17311	5.35383	0.00172005	0.0137994	27.936	135.144	down
AFA2_01422	K01935	dethiobiotin synthetase [EC:6.3.3.3]	-1.80518	5.30136	0.00827685	0.0453432	17.875	66.989	-
AFA2_01423	K00833	adenosylmethionine---8-amino-7-oxononanoate aminotransferase [EC:2.6.1.62]	-1.23579	6.59668	0.0617109	0.205393	30.615	77.269	-
AFA2_01424	K00652	8-amino-7-oxononanoate synthase [EC:2.3.1.47]	-0.60517	5.60936	0.358688	0.611858	23.534	38.364	-
AFA2_01425		cytochrome P450 hydroxylase	1.3003	7.30526	0.0486301	0.171645	134.175	58.366	-
AFA2_01426	K05782	benzoate membrane transport protein	-0.568357	8.4661	0.381089	0.631307	163.398	259.614	-
AFA2_01427	K18850	50S ribosomal protein L16 3-hydroxylase [EC:1.14.11.47]	-0.295331	5.65487	0.652955	0.829394	26.962	35.454	-
AFA2_01428	K03555	DNA mismatch repair protein MutS	-0.840601	7.09711	0.198718	0.436415	26.52	50.891	-
AFA2_01429		periplasmic protein	-2.8313	5.95567	6.24614e-05	0.000928523	9.73	74.29	down
AFA2_01430	K02014	iron complex outermembrane recepter protein	-1.35693	6.38064	0.0411821	0.151931	15.149	41.588	-
AFA2_01431	K02005	HlyD family secretion protein	-0.39353	2.66073	0.591684	0.78886	3.122	4.398	-
AFA2_01432	K05685	macB family efflux pump subunit	0.00231009	2.91864	0.997427	0.999404	2.638	2.822	-
AFA2_01433		transporter	-2.25584	1.85661	0.0107963	0.0545706	0.544	2.827	-
AFA2_01434	K02564	glucosamine-6-phosphate deaminase [EC:3.5.99.6]	-0.685343	4.89276	0.304713	0.557721	21.004	36.202	-
AFA2_01435	K18893	ATP-binding cassette, subfamily B, multidrug efflux pump	-0.91201	6.75275	0.164502	0.389791	28.889	58.251	-
AFA2_01436	K00681	gamma-glutamyltranspeptidase / glutathione hydrolase [EC:2.3.2.2 3.4.19.13]	0.0134624	6.24461	0.983536	0.994197	33.719	35.793	-
AFA2_01437	K07795	putative tricarboxylic transport membrane protein	0.067326	4.84526	0.919245	0.966685	20.2	20.656	-
AFA2_01438		lysR family transcriptional regulator	-0.502113	4.78325	0.451839	0.685508	17.333	26.31	-
AFA2_01439		alkane 1-monooxygenase	0.125095	6.57755	0.847611	0.931608	71.067	69.819	-
AFA2_01440		methyltransferase	0.983612	5.35071	0.139047	0.357781	63.228	34.247	-
AFA2_01441	K03442	mechanosensitive ion channel protein MscS	-0.461865	7.68388	0.476895	0.704331	148.017	218.443	-
AFA2_01442	K13928	LysR family transcriptional regulator, malonate utilization transcriptional regulator	1.49566	6.69798	0.0244635	0.103779	116.838	44.383	-
AFA2_01443		malonyl CoA-acyl carrier protein transacylase	-0.926111	4.30741	0.173832	0.404351	10.275	20.935	-
AFA2_01444	K13930	triphosphoribosyl-dephospho-CoA synthase [EC:2.4.2.52]	1.31894	10.31	0.0445528	0.161095	1345.3	577.759	-
AFA2_01445	K13934	phosphoribosyl-dephospho-CoA transferase [EC:2.7.7.66]	-1.1998	3.66418	0.0882167	0.262941	7.53	18.563	-
AFA2_01446	K13933	malonate decarboxylase gamma subunit [EC:4.1.1.87]	-0.309202	4.57679	0.643981	0.822233	21.017	27.907	-
AFA2_01447	K13932	malonate decarboxylase beta subunit [EC:4.1.1.87]	-0.856285	4.1614	0.209955	0.451838	9.85	19.121	-
AFA2_01448	K13931	malonate decarboxylase delta subunit	-0.417082	2.97192	0.560853	0.768512	13.039	18.67	-
AFA2_01449	K13929	malonate decarboxylase alpha subunit [EC:2.3.1.187]	0.416163	5.73302	0.526107	0.744249	25.683	20.62	-
AFA2_01450		amidase	0.595179	5.23106	0.368521	0.620574	25.031	17.749	-
AFA2_01451	K02106	short-chain fatty acids transporter	3.38875	6.04368	2.75508e-06	7.27424e-05	60.944	6.224	up
AFA2_01452		iclR family transcriptional regulator	1.38169	8.01807	0.0361322	0.137878	347.123	142.721	-
AFA2_01453	K02533	tRNA/rRNA methyltransferase [EC:2.1.1.-]	0.493491	6.51673	0.449577	0.684615	89.876	68.395	-
AFA2_01454	K01092	myo-inositol-1(or 4)-monophosphatase [EC:3.1.3.25]	-0.129773	8.87257	0.840902	0.929865	403.786	473.364	-
AFA2_01455		membrane protein	-1.33909	7.31087	0.0426424	0.156089	40.486	109.761	-
AFA2_01456	K06153	undecaprenyl-diphosphatase [EC:3.6.1.27]	-1.68612	5.11804	0.0135677	0.0660281	13.483	46.528	-
AFA2_01457		hypothetical protein	NA	NA	NA	NA	2.502	2.015	-
AFA2_01458	K03269	UDP-2,3-diacylglucosamine hydrolase [EC:3.6.1.54]	-1.0428	6.66646	0.113099	0.311638	58.562	129.293	-
AFA2_01459		cyclophilin	-0.633688	8.97894	0.3288	0.584715	554.005	920.996	-
AFA2_01460		exported protein	0.528534	7.73701	0.415804	0.657258	261.873	194.512	-
AFA2_01461	K01883	cysteinyl-tRNA synthetase [EC:6.1.1.16]	0.0104253	9.09468	0.987128	0.995131	270.003	287.215	-
AFA2_01462	K01247	DNA-3-methyladenine glycosylase II [EC:3.2.2.21]	-1.14771	6.58106	0.0820828	0.249922	63.058	149.726	-
AFA2_01463	K01962	acetyl-CoA carboxylase carboxyl transferase subunit alpha [EC:6.4.1.2 2.1.3.15]	-0.369989	8.73674	0.567655	0.771044	275.219	381.1	-
AFA2_01464	K04075	tRNA(Ile)-lysidine synthase [EC:6.3.4.19]	-1.85573	5.95987	0.0062093	0.037109	17.598	68.284	-
AFA2_01465	K00928	aspartate kinase [EC:2.7.2.4]	0.28961	8.84959	0.654381	0.829394	289.116	253.433	-
AFA2_01467		hypothetical protein	-0.174748	7.57364	0.787503	0.909626	227.66	275.342	-
AFA2_01468		hypothetical protein	0.412266	6.00585	0.52888	0.746381	370.312	298.125	-
AFA2_01469		band 7 protein	-0.0703335	7.13397	0.913717	0.964457	105.766	118.986	-
AFA2_01470		membrane protein	-0.134081	5.86512	0.837737	0.929709	109.714	129.008	-
AFA2_01471	K14063	AraC family transcriptional regulator, positive regulator of tynA and feaB	0.741727	8.15152	0.254283	0.503317	258.316	165.511	-
AFA2_01472	K01501	nitrilase [EC:3.5.5.1]	-1.39908	4.24813	0.0431925	0.157541	6.807	19.261	-
AFA2_01473		hypothetical protein	0.218756	4.42566	0.74425	0.889486	63.101	58.089	-
AFA2_01474	K02617	phenylacetic acid degradation protein PaaY	0.324768	7.09144	0.617237	0.804569	182.123	155.797	-
AFA2_01475	K02012	iron(III) transport system substrate-binding protein	-2.07933	6.58864	0.00221204	0.0168305	26.06	118.053	down
AFA2_01476	K02011	iron(III) transport system permease protein	-1.42956	4.38811	0.0381564	0.143006	4.753	13.734	-
AFA2_01477	K02010	iron(III) transport system ATP-binding protein [EC:7.2.2.7]	0.763519	6.11726	0.245025	0.494598	59.256	37.393	-
AFA2_01478	K00324	H+-translocating NAD(P) transhydrogenase subunit alpha [EC:1.6.1.2 7.1.1.1]	-1.31919	8.22005	0.0450775	0.162242	108.842	291.019	-
AFA2_01479		NAD(P) transhydrogenase	-1.76079	6.22075	0.00898294	0.0478639	75.193	273.148	-
AFA2_01480	K00325	H+-translocating NAD(P) transhydrogenase subunit beta [EC:1.6.1.2 7.1.1.1]	-2.32403	8.41634	0.000628808	0.00591681	56.499	303.167	down
AFA2_01481		lipoprotein	-0.843917	4.53001	0.211483	0.452762	34.549	66.483	-
AFA2_01483		hypothetical protein	0.729815	4.86607	0.274037	0.52371	54.357	35.105	-
AFA2_01485	K00101	L-lactate dehydrogenase (cytochrome) [EC:1.1.2.3]	-0.620814	6.56019	0.342327	0.596541	45.253	74.568	-
AFA2_01486	K07393	glutathionyl-hydroquinone reductase [EC:1.8.5.7]	0.0118769	8.21318	0.985355	0.994197	209.861	223.014	-
AFA2_01487	K03809	NAD(P)H dehydrogenase (quinone) [EC:1.6.5.2]	0.116794	9.35243	0.856553	0.935415	809.997	800.387	-
AFA2_01488		phenylacetic acid degradation protein	-0.093106	6.83647	0.886108	0.952324	193.207	220.817	-
AFA2_01489		lipoprotein	0.0944564	6.85895	0.884447	0.951695	271.3	272.262	-
AFA2_01490	K03652	DNA-3-methyladenine glycosylase [EC:3.2.2.21]	-0.0079204	4.77318	0.990498	0.996129	31.154	33.564	-
AFA2_01491	K01488	adenosine deaminase [EC:3.5.4.4]	0.384452	7.16588	0.554153	0.762283	111.767	91.736	-
AFA2_01492		membrane protein	0.0406602	5.56664	0.950627	0.98203	89.547	93.279	-
AFA2_01493	K03284	magnesium transporter	0.712824	7.84042	0.273401	0.52371	202.278	132.228	-
AFA2_01494	K09456	putative acyl-CoA dehydrogenase	0.66175	8.34236	0.3084	0.561564	177.341	120.106	-
AFA2_01495	K01174	micrococcal nuclease [EC:3.1.31.1]	0.893105	7.39635	0.171766	0.401126	272.838	157.396	-
AFA2_01496		peptide ABC transporter substrate-binding protein	-1.47014	6.09617	0.0278679	0.11307	11.781	34.985	-
AFA2_01497	K02033	peptide/nickel transport system permease protein	-2.84788	4.73089	9.32378e-05	0.00129363	4.632	35.834	down
AFA2_01498		peptide ABC transporter permease	-2.89731	5.30341	5.55393e-05	0.000843339	4.524	36.188	down
AFA2_01499	K02031	peptide/nickel transport system ATP-binding protein	1.00845	8.21367	0.122807	0.329909	168.03	89.488	-
AFA2_01500		hypothetical protein	0.955888	8.12202	0.143233	0.364312	550.537	304.08	-
AFA2_01501	K21405	sigma-54 dependent transcriptional regulator, acetoin dehydrogenase operon transcriptional activator AcoR	2.36079	9.00607	0.000513032	0.00500029	327.571	68.323	up
AFA2_01502	K00138	aldehyde dehydrogenase [EC:1.2.1.-]	3.09147	13.3001	9.7316e-06	0.000197876	8453.03	1062.58	up*
AFA2_01503	K13954	alcohol dehydrogenase [EC:1.1.1.1]	1.73889	10.8461	0.00883641	0.0472254	1762.47	565.758	-
AFA2_01504	K02356	elongation factor P	-0.645062	8.60934	0.320513	0.574164	389.942	653.387	-
AFA2_01505		epf adjacent protein	-1.34928	4.61566	0.0482644	0.17093	8.506	23.244	-
AFA2_01506		hypothetical protein	0.339515	7.75031	0.600569	0.794748	141.683	119.972	-
AFA2_01507		C4-dicarboxylate ABC transporter	2.64011	7.65448	0.000128625	0.00168546	129.002	22.166	up
AFA2_01508		membrane protein	3.56653	6.83269	8.10812e-07	2.68099e-05	237.174	21.426	up
AFA2_01509	K21395	TRAP-type transport system periplasmic protein	4.07629	10.9344	2.53935e-08	1.44907e-06	2263.48	143.757	up*
AFA2_01510	K01682	aconitate hydratase 2 / 2-methylisocitrate dehydratase [EC:4.2.1.3 4.2.1.99]	2.25044	10.3614	0.000870414	0.00781605	600.983	135.323	up
AFA2_01511		acetyltransferase	-1.0514	4.13874	0.125901	0.334261	28.98	64.418	-
AFA2_01512		membrane protein	-1.69911	3.56391	0.0185927	0.0846603	9.508	33.17	-
AFA2_01513	K01659	2-methylcitrate synthase [EC:2.3.3.5]	-0.382312	7.97986	0.555418	0.763727	134.431	187.747	-
AFA2_01514	K03417	methylisocitrate lyase [EC:4.1.3.30]	0.375608	6.02235	0.565988	0.771044	58.042	47.931	-
AFA2_01515	K02688	transcriptional regulator, propionate catabolism operon regulatory protein	0.307733	5.54726	0.639677	0.819694	19.194	16.613	-
AFA2_01516		MFS transporter	1.02585	1.69459	0.209775	0.451726	1.954	1.023	-
AFA2_01517		transcriptional regulator	0.372244	3.69443	0.588181	0.788205	12.491	10.336	-
AFA2_01518	K00024	malate dehydrogenase [EC:1.1.1.37]	-0.269126	9.68708	0.677125	0.844735	539.693	696.852	-
AFA2_01519	K03710	GntR family transcriptional regulator	1.56906	7.4453	0.0181076	0.0830929	218.498	78.889	-
AFA2_01520	K00241	succinate dehydrogenase / fumarate reductase, cytochrome b subunit	0.154595	7.6286	0.811462	0.919293	359.446	345.993	-
AFA2_01521	K00242	succinate dehydrogenase / fumarate reductase, membrane anchor subunit	-0.401931	6.73077	0.537297	0.751961	169.769	240.355	-
AFA2_01522	K00239	succinate dehydrogenase / fumarate reductase, flavoprotein subunit [EC:1.3.5.1 1.3.5.4]	-1.37566	9.40668	0.0365613	0.138643	151.646	421.638	-
AFA2_01523	K00240	succinate dehydrogenase / fumarate reductase, iron-sulfur subunit [EC:1.3.5.1 1.3.5.4]	-1.28302	8.53016	0.0509409	0.177916	214.457	559.2	-
AFA2_01524	K09159	antitoxin CptB	-1.31788	6.89648	0.046363	0.165359	186.136	497.289	-
AFA2_01525	K01647	citrate synthase [EC:2.3.3.1]	-1.65291	9.1598	0.0127051	0.0625181	151.077	509.066	-
AFA2_01526	K05799	GntR family transcriptional regulator, transcriptional repressor for pyruvate dehydrogenase complex	0.973574	7.28061	0.137051	0.354623	188.543	102.865	-
AFA2_01527	K03303	lactate permease	2.17613	8.14944	0.00128515	0.0109828	188.34	44.645	up
AFA2_01528	K00029	malate dehydrogenase (oxaloacetate-decarboxylating)(NADP+) [EC:1.1.1.40]	-1.1047	9.91635	0.0909762	0.267782	191.007	440.129	-
AFA2_01529		hypothetical protein	1.17204	4.2405	0.0863917	0.258372	97.748	46.432	-
AFA2_01530	K00164	2-oxoglutarate dehydrogenase E1 component [EC:1.2.4.2]	-1.31032	11.7959	0.0458289	0.163946	509.329	1353.39	-
AFA2_01531	K00658	2-oxoglutarate dehydrogenase E2 component (dihydrolipoamide succinyltransferase) [EC:2.3.1.61]	-2.12846	10.1216	0.00156741	0.0128072	243.926	1142.83	down*
AFA2_01532	K00382	dihydrolipoamide dehydrogenase [EC:1.8.1.4]	-2.51427	9.44592	0.000234843	0.00276038	103.944	636.333	down
AFA2_01533	K06916	cell division protein ZapE	-1.13975	7.35981	0.0828885	0.251725	63.971	151.046	-
AFA2_01534	K01867	tryptophanyl-tRNA synthetase [EC:6.1.1.2]	-2.15473	6.7865	0.00154062	0.0126467	21.775	103.934	down
AFA2_01535	K00638	chloramphenicol O-acetyltransferase type B [EC:2.3.1.28]	0.258441	4.04409	0.703147	0.864397	19.177	17.174	-
AFA2_01536		hypothetical protein	0.422984	7.22125	0.51519	0.734533	237.738	189.988	-
AFA2_01537	K06959	protein Tex	0.536376	8.01978	0.408633	0.652952	93.403	69.002	-
AFA2_01538	K03722	ATP-dependent DNA helicase DinG [EC:3.6.4.12]	-0.12594	7.6367	0.845914	0.930398	66.099	77.283	-
AFA2_01539		hypothetical protein	0.804144	4.96976	0.227777	0.473017	58.112	35.645	-
AFA2_01540		hxlR family transcriptional regulator	0.55951	5.14393	0.39835	0.646502	72.151	52.443	-
AFA2_01541	K19267	NAD(P)H dehydrogenase (quinone) [EC:1.6.5.2]	-0.636251	2.9007	0.379541	0.630431	4.464	7.444	-
AFA2_01542	K04030	ethanolamine utilization protein EutQ	NA	NA	NA	NA	2.528	0.678	-
AFA2_01543		oxidoreductase	0.947534	2.60047	0.200457	0.438872	4.11	2.278	-
AFA2_01544	K21395	TRAP-type transport system periplasmic protein	1.36796	3.58315	0.0521565	0.180912	12.189	5.05	-
AFA2_01545		TRAP ABC transporter	1.04729	2.3771	0.166376	0.391643	9.354	4.833	-
AFA2_01546	K11690	C4-dicarboxylate transporter, DctM subunit	0.18448	2.9923	0.795728	0.913283	4.479	4.221	-
AFA2_01547		tetracycline repressor protein class H	0.788614	6.0581	0.230273	0.475962	88.245	54.726	-
AFA2_01548	K05807	outer membrane protein assembly factor BamD	0.0223749	8.89632	0.972384	0.992222	406.954	429.325	-
AFA2_01549	K06180	23S rRNA pseudouridine1911/1915/1917 synthase [EC:5.4.99.23]	-0.848397	6.89252	0.195098	0.431411	62.577	120.734	-
AFA2_01550	K05810	polyphenol oxidase [EC:1.10.3.-]	-2.07341	5.89648	0.00244697	0.0182261	21.106	95.247	down
AFA2_01551	K03821	polyhydroxyalkanoate synthase subunit PhaC [EC:2.3.1.-]	2.20526	10.8123	0.00108068	0.0094406	1294.59	300.778	up*
AFA2_01552	K00023	acetoacetyl-CoA reductase [EC:1.1.1.36]	0.196532	8.82067	0.761183	0.895648	467.477	437.09	-
AFA2_01553		polyhydroxyalkanoate biosynthesis repressor PhaR	0.282247	8.8242	0.662614	0.833983	654.517	576.672	-
AFA2_01554		acyltransferase superfamily protein	-0.760898	4.37015	0.26118	0.511375	8.6	15.624	-
AFA2_01555		hypothetical protein	-0.505509	5.6637	0.442367	0.679294	30.775	46.819	-
AFA2_01558	K06024	segregation and condensation protein B	0.014889	6.89039	0.981719	0.994082	81.663	86.6	-
AFA2_01559	K06178	23S rRNA pseudouridine2605 synthase [EC:5.4.99.22]	-1.97162	7.84576	0.00335277	0.0228557	36.436	153.143	-
AFA2_01560	K09748	ribosome maturation factor RimP	0.315747	8.63999	0.62564	0.811405	642.373	552.979	-
AFA2_01561	K02600	transcription termination/antitermination protein NusA	-1.67911	8.64801	0.0114906	0.0574204	91.804	315.016	-
AFA2_01562	K02519	translation initiation factor IF-2	-2.65505	10.0851	0.000111175	0.00151284	69.571	469.55	down
AFA2_01563	K02834	ribosome-binding factor A	-1.35485	7.41539	0.040257	0.149454	165.274	452.99	-
AFA2_01564	K03177	tRNA pseudouridine55 synthase [EC:5.4.99.25]	-2.41001	6.89135	0.000450174	0.00461656	35.533	202.437	down
AFA2_01565	K06207	GTP-binding protein	-3.01954	8.62962	1.58001e-05	0.000292674	34.146	296.742	down
AFA2_01566	K17218	sulfide:quinone oxidoreductase [EC:1.8.5.4]	-0.152282	7.15797	0.814542	0.920719	81.006	96.458	-
AFA2_01567		hypothetical protein	-0.374905	4.85919	0.573119	0.775409	38.861	54.005	-
AFA2_01568	K02029	polar amino acid transport system permease protein	-2.80476	3.14617	0.000419704	0.00443258	2.117	15.992	down
AFA2_01569	K02029	polar amino acid transport system permease protein	-1.72856	4.8806	0.0119597	0.0594289	13.917	49.47	-
AFA2_01570	K02030	polar amino acid transport system substrate-binding protein	-0.884878	6.40807	0.178193	0.410344	53.391	105.655	-
AFA2_01571		methionyl-tRNA formyltransferase	0.931573	8.71226	0.153086	0.379938	587.745	330.155	-
AFA2_01572	K02335	DNA polymerase I [EC:2.7.7.7]	0.00249571	8.32617	0.996922	0.999404	86.309	92.317	-
AFA2_01573	K03324	phosphate:Na+ symporter	0.612307	7.92624	0.346061	0.600767	123.902	86.839	-
AFA2_01574		marR family transcriptional regulator	0.211158	5.07166	0.749576	0.891836	56.784	52.553	-
AFA2_01575	K00163	pyruvate dehydrogenase E1 component [EC:1.2.4.1]	0.446298	3.88849	0.513284	0.732849	4.47	3.514	-
AFA2_01576		alpha/beta superfamily hydrolase	-0.358163	5.79328	0.585138	0.786681	36.527	50.171	-
AFA2_01577		acetyltransferase	-0.019994	3.40738	0.977087	0.993943	15.884	17.257	-
AFA2_01578	K03799	heat shock protein HtpX [EC:3.4.24.-]	0.536578	7.02241	0.409953	0.653598	124.473	91.938	-
AFA2_01579	K15270	S-adenosylmethionine uptake transporter	0.000351472	7.0455	0.999568	0.999851	93.187	99.822	-
AFA2_01580	K01011	thiosulfate/3-mercaptopyruvate sulfurtransferase [EC:2.8.1.1 2.8.1.2]	-0.528412	7.91426	0.415788	0.657258	165.493	255.764	-
AFA2_01581	K03602	exodeoxyribonuclease VII small subunit [EC:3.1.11.6]	-0.252124	5.46886	0.70164	0.863444	107.368	137.02	-
AFA2_01582	K00795	farnesyl diphosphate synthase [EC:2.5.1.1 2.5.1.10]	-0.695839	6.39768	0.288229	0.538797	50.381	87.452	-
AFA2_01583	K01662	1-deoxy-D-xylulose-5-phosphate synthase [EC:2.2.1.7]	-1.01325	8.26584	0.121138	0.326692	73.759	159.528	-
AFA2_01584	K09007	GTP cyclohydrolase IB [EC:3.5.4.16]	-0.233995	8.85665	0.717496	0.872338	375.763	473.514	-
AFA2_01585	K02990	30S ribosomal protein S6	-1.45894	9.69061	0.0269035	0.110809	789.437	2325.36	-
AFA2_01586	K02686	primosomal replication protein N	-2.06171	8.59714	0.00218438	0.0166559	336.034	1503.29	down*
AFA2_01587	K02963	30S ribosomal protein S18	-2.39821	8.82434	0.000429844	0.00451268	378.117	2135.93	down*
AFA2_01588	K02939	50S ribosomal protein L9	-2.20511	9.11841	0.00110203	0.00957978	310.298	1533.19	down*
AFA2_01589	K02314	replicative DNA helicase [EC:3.6.4.12]	-0.142055	7.43462	0.82661	0.923736	85.601	101.21	-
AFA2_01590	K14347	solute carrier family 10 (sodium/bile acid cotransporter), member 7	-0.373142	3.88754	0.58523	0.786681	9.248	12.839	-
AFA2_01591	K00097	4-hydroxythreonine-4-phosphate dehydrogenase [EC:1.1.1.262]	0.606049	5.59476	0.357575	0.610864	41.372	29.118	-
AFA2_01592	K07175	PhoH-like ATPase	0.499661	9.60327	0.440301	0.678183	377.497	286.07	-
AFA2_01593	K03564	thioredoxin-dependent peroxiredoxin [EC:1.11.1.24]	0.478522	7.50327	0.461373	0.692255	322.179	247.746	-
AFA2_01594	K09008	NADH dehydrogenase [ubiquinone] 1 alpha subcomplex assembly factor 3	0.457822	7.21577	0.48134	0.706924	276.463	215.663	-
AFA2_01595	K14261	alanine-synthesizing transaminase [EC:2.6.1.-]	-0.026316	8.95391	0.967521	0.989046	295.506	322.452	-
AFA2_01596	K00003	homoserine dehydrogenase [EC:1.1.1.3]	-1.1116	8.35131	0.089641	0.265842	113.577	262.976	-
AFA2_01597	K01733	threonine synthase [EC:4.2.3.1]	-2.41597	8.25138	0.000400491	0.00425507	48.678	278.398	down
AFA2_01598	K00657	diamine N-acetyltransferase [EC:2.3.1.57]	0.0853175	6.34352	0.895878	0.957588	106.682	107.74	-
AFA2_01599	K21677	hydroxysqualene dehydroxylase [EC:1.17.8.1]	-3.11655	4.37218	3.35645e-05	0.000552331	2.31	21.563	down
AFA2_01600	K02291	15-cis-phytoene synthase [EC:2.5.1.32]	-1.21173	4.78298	0.0736765	0.231182	13.518	33.571	-
AFA2_01601	K21679	hydroxysqualene synthase [EC:4.2.3.156]	0.312444	5.81851	0.633551	0.816756	51.628	44.542	-
AFA2_01602	K01775	alanine racemase [EC:5.1.1.1]	0.0371502	7.62042	0.95428	0.982443	125.774	131.336	-
AFA2_01603		short-chain dehydrogenase/reductase	-1.40839	7.20085	0.0334105	0.130327	80.03	227.649	-
AFA2_01604	K04485	DNA repair protein RadA/Sms	-1.75467	6.94328	0.00881985	0.0472254	28.906	104.541	-
AFA2_01605		membrane protein	-0.380984	5.57503	0.562516	0.769301	37.66	52.553	-
AFA2_01606	K11211	GSH-dependent disulfide-bond oxidoreductase [EC:1.8.4.-]	0.0360824	6.79605	0.955738	0.982679	111.385	116.397	-
AFA2_01607	K11073	putrescine transport system substrate-binding protein	-0.989009	7.83711	0.130519	0.343248	98.768	210.06	-
AFA2_01608	K10822	nonpolar-amino-acid-transporting ATPase [EC:7.4.2.2]	-2.24636	7.40159	0.000958828	0.00854492	37.091	188.623	down
AFA2_01609	K11071	spermidine/putrescine transport system permease protein	-1.79895	6.15909	0.00771878	0.0433477	24.594	91.737	-
AFA2_01610	K11070	spermidine/putrescine transport system permease protein	-2.73769	6.22142	9.50374e-05	0.00131345	17.104	122.349	down
AFA2_01611		arsenate reductase	-2.04032	6.49793	0.00265679	0.0192224	70.983	312.989	down
AFA2_01612	K01807	ribose 5-phosphate isomerase A [EC:5.3.1.6]	-3.30019	5.49848	6.40738e-06	0.000139442	8.589	90.864	down
AFA2_01613	K02039	phosphate transport system protein	0.161024	9.05465	0.80327	0.914591	545.753	522.995	-
AFA2_01614		diguanylate phosphodiesterase	0.810833	4.56958	0.227818	0.473017	16.61	10.14	-
AFA2_01615	K03321	sulfate permease, SulP family	-0.240589	4.67978	0.718362	0.872776	11.36	14.383	-
AFA2_01616		Fe(2+)-trafficking protein	-0.154782	5.46669	0.813965	0.920719	108.726	129.696	-
AFA2_01617		hypothetical protein	-0.61141	2.59849	0.409341	0.652952	34.509	56.581	-
AFA2_01618	K14682	amino-acid N-acetyltransferase [EC:2.3.1.1]	-0.170091	8.10697	0.792752	0.912175	136.625	164.708	-
AFA2_01619	K03578	ATP-dependent helicase HrpA [EC:3.6.4.13]	-1.07271	7.87669	0.101543	0.290664	28.504	64.243	-
AFA2_01620	K02337	DNA polymerase III subunit alpha [EC:2.7.7.7]	-0.548202	8.98088	0.397744	0.646403	84.321	132.113	-
AFA2_01621		glycosyl transferase	-0.615839	6.41817	0.346643	0.601187	43.416	71.296	-
AFA2_01622		polysaccharide deacetylase	-1.77097	6.00637	0.00877035	0.0470857	24.518	89.702	-
AFA2_01623	K12984	(heptosyl)LPS beta-1,4-glucosyltransferase [EC:2.4.1.-]	-1.18531	6.38437	0.0732179	0.230333	44.966	109.592	-
AFA2_01624		polysaccharide deacetylase	0.193855	7.33994	0.765092	0.89781	166.466	155.933	-
AFA2_01625	K02844	UDP-glucose:(heptosyl)LPS alpha-1,3-glucosyltransferase [EC:2.4.1.-]	-1.33608	6.51081	0.0440615	0.159887	31.061	84.043	-
AFA2_01626		LPS biosynthesis protein	-0.42132	7.30251	0.516805	0.735899	86.259	123.774	-
AFA2_01627		proteinase inhibitor	-1.78161	3.98762	0.0120678	0.0598819	18.557	68.51	-
AFA2_01628		membrane protein	-0.83428	5.78779	0.20648	0.447626	36.826	70.368	-
AFA2_01629		heptosyltransferase	0.597705	7.05776	0.358959	0.611858	126.332	89.44	-
AFA2_01630	K06147	ATP-binding cassette, subfamily B, bacterial	-0.219859	7.82492	0.734371	0.883443	83.776	104.541	-
AFA2_01631		hypothetical protein	-0.347836	6.92794	0.59288	0.789763	166.395	226.905	-
AFA2_01632		cell division protein ZipA	-0.383445	5.24867	0.561771	0.768579	43.498	60.805	-
AFA2_01633	K08301	ribonuclease G [EC:3.1.26.-]	0.442535	7.76991	0.495273	0.71846	122.638	96.688	-
AFA2_01634	K03648	uracil-DNA glycosylase [EC:3.2.2.27]	0.621706	6.23701	0.342432	0.596541	81.913	57.032	-
AFA2_01635		hypothetical protein	0.591477	5.1876	0.371802	0.623725	87.779	62.403	-
AFA2_01636	K03644	lipoyl synthase [EC:2.8.1.8]	0.0649758	10.27	0.91984	0.966685	897.902	919.698	-
AFA2_01637	K01692	enoyl-CoA hydratase [EC:4.2.1.17]	0.493089	6.85012	0.449099	0.684285	121.458	92.457	-
AFA2_01638	K03801	lipoyl(octanoyl) transferase [EC:2.3.1.181]	-0.561458	7.1028	0.388718	0.638679	119.396	188.803	-
AFA2_01639		lipoate regulatory protein YbeD	-0.67152	7.1783	0.30311	0.555937	291.777	497.974	-
AFA2_01640	K00824	D-alanine transaminase [EC:2.6.1.21]	-0.389816	8.33928	0.547404	0.758088	229.349	321.979	-
AFA2_01641	K07258	serine-type D-Ala-D-Ala carboxypeptidase (penicillin-binding protein 5/6) [EC:3.4.16.4]	-0.400838	8.55081	0.536024	0.751368	187.7	265.529	-
AFA2_01642		alpha/beta hydrolase	0.265795	7.73562	0.681762	0.847404	255.189	227.415	-
AFA2_01643	K03524	BirA family transcriptional regulator, biotin operon repressor / biotin---[acetyl-CoA-carboxylase] ligase [EC:6.3.4.15]	0.0265629	6.27513	0.967514	0.989046	63.949	67.269	-
AFA2_01644	K03525	type III pantothenate kinase [EC:2.7.1.33]	-0.990704	4.87093	0.140542	0.359796	16.491	35.131	-
AFA2_01645		hypothetical protein	0.600054	1.55424	0.468113	0.69734	21.572	15.196	-
AFA2_01646	K00963	UTP--glucose-1-phosphate uridylyltransferase [EC:2.7.7.9]	0.35106	9.43398	0.587274	0.787931	666.833	560.158	-
AFA2_01647	K03704	cold shock protein	0.864336	12.3364	0.183645	0.417299	22726.9	13376	-
AFA2_01648	K02527	3-deoxy-D-manno-octulosonic-acid transferase [EC:2.4.99.12 2.4.99.13 2.4.99.14 2.4.99.15]	-0.172494	5.86461	0.792229	0.912107	29.36	35.454	-
AFA2_01649	K02841	heptosyltransferase I [EC:2.4.-.-]	0.409601	7.50643	0.528114	0.745895	135.232	109.078	-
AFA2_01650		lysR family transcriptional regulator	0.711936	7.87105	0.273957	0.52371	230.675	150.884	-
AFA2_01651	K22210	D-glutamate cyclase [EC:4.2.1.48]	-0.689177	6.04086	0.294244	0.546376	44.548	76.972	-
AFA2_01652	K21395	TRAP-type transport system periplasmic protein	-0.93932	8.13769	0.150276	0.375786	131.628	270.466	-
AFA2_01653		C4-dicarboxylate ABC transporter permease	-1.09376	4.46957	0.108087	0.302768	15.958	36.522	-
AFA2_01654	K11690	C4-dicarboxylate transporter, DctM subunit	-1.39857	5.39389	0.0377391	0.141735	12.734	35.993	-
AFA2_01655		hypothetical protein	-1.50959	4.81172	0.0271843	0.111282	15.005	45.821	-
AFA2_01656	K01426	amidase [EC:3.5.1.4]	-1.33454	6.23036	0.0447891	0.161698	22.342	60.389	-
AFA2_01657	K15270	S-adenosylmethionine uptake transporter	-1.56592	4.46197	0.0235175	0.100368	8.319	26.423	-
AFA2_01658	K00604	methionyl-tRNA formyltransferase [EC:2.1.2.9]	-0.502617	7.157	0.439935	0.677913	89.393	135.708	-
AFA2_01659	K01462	peptide deformylase [EC:3.5.1.88]	0.203298	8.34389	0.753403	0.893208	478.579	445.377	-
AFA2_01660	K04096	DNA processing protein	-0.149781	6.96456	0.817684	0.921216	72.34	85.99	-
AFA2_01661	K01640	hydroxymethylglutaryl-CoA lyase [EC:4.1.3.4]	1.77613	7.66189	0.00780499	0.0436931	243.118	76.042	-
AFA2_01662		membrane protein	1.75711	5.7765	0.00927857	0.0489964	128.762	40.791	-
AFA2_01663	K09969	general L-amino acid transport system substrate-binding protein	0.423343	9.33928	0.513026	0.732849	521.444	416.62	-
AFA2_01664	K01912	phenylacetate-CoA ligase [EC:6.2.1.30]	-0.799835	5.77308	0.225626	0.470397	22.103	41.237	-
AFA2_01665	K01996	branched-chain amino acid transport system ATP-binding protein	-0.645317	4.96535	0.332817	0.588193	20.624	34.574	-
AFA2_01666		ABC transporter permease	0.399198	7.33853	0.538839	0.752928	99.526	80.858	-
AFA2_01667	K01998	branched-chain amino acid transport system permease protein	-0.476985	4.61679	0.476298	0.704331	13.558	20.226	-
AFA2_01668	K01997	branched-chain amino acid transport system permease protein	-0.266154	4.85995	0.688856	0.85365	20.017	25.796	-
AFA2_01669	K01995	branched-chain amino acid transport system ATP-binding protein	0.109752	4.70504	0.869107	0.941776	23.86	23.69	-
AFA2_01670		long-chain-fatty-acid--CoA ligase	0.907361	5.60989	0.170296	0.398309	23.019	13.146	-
AFA2_01671	K10914	CRP/FNR family transcriptional regulator, cyclic AMP receptor protein	1.24269	6.99263	0.0594832	0.199291	185.974	84.192	-
AFA2_01672	K07795	putative tricarboxylic transport membrane protein	1.93631	8.542	0.00383757	0.0253782	435.851	122.007	-
AFA2_01673	K06997	PLP dependent protein	0.505719	7.14121	0.437024	0.677262	140.195	105.791	-
AFA2_01674	K00261	glutamate dehydrogenase (NAD(P)+) [EC:1.4.1.3]	-0.325616	9.37706	0.614619	0.803088	326.92	438.976	-
AFA2_01675	K02028	polar amino acid transport system ATP-binding protein [EC:7.4.2.1]	-0.813282	7.39682	0.212922	0.45408	111.77	210.454	-
AFA2_01676	K02030	polar amino acid transport system substrate-binding protein	-2.10626	9.42951	0.00175194	0.0139918	229.245	1057.67	down*
AFA2_01677	K10020	octopine/nopaline transport system permease protein	-2.2521	7.0316	0.000956319	0.00854408	45.272	231.16	down
AFA2_01678	K02029	polar amino acid transport system permease protein	-2.01467	4.4408	0.00426515	0.0276375	8.796	38.157	down
AFA2_01679	K01424	L-asparaginase [EC:3.5.1.1]	-2.33663	5.52583	0.000787257	0.00716019	10.868	58.885	down
AFA2_01680	K06177	tRNA pseudouridine32 synthase / 23S rRNA pseudouridine746 synthase [EC:5.4.99.28 5.4.99.29]	0.0630022	5.38221	0.923747	0.969222	37.593	38.557	-
AFA2_01681		C4-dicarboxylate ABC transporter	1.963	8.97268	0.00338557	0.0229466	215.256	59.153	-
AFA2_01682		C4-dicarboxylate ABC transporter substrate-binding protein	2.35222	9.57101	0.00053091	0.00513213	896.704	188.152	up
AFA2_01683		sugar isomerase	3.06477	7.27544	1.32876e-05	0.000254117	220.399	28.207	up
AFA2_01684	K01512	acylphosphatase [EC:3.6.1.7]	0.345079	2.96991	0.628884	0.813882	21.565	18.178	-
AFA2_01685	K21023	diguanylate cyclase [EC:2.7.7.65]	0.29579	5.35463	0.653509	0.829394	12.726	11.107	-
AFA2_01686	K07334	toxin HigB-1	1.20163	6.7547	0.068471	0.221233	361.543	168.396	-
AFA2_01687	K21498	antitoxin HigA-1	0.790542	7.27787	0.225832	0.47055	492.503	305.052	-
AFA2_01688	K09760	DNA recombination protein RmuC	0.271393	5.89297	0.67851	0.845185	33.788	29.992	-
AFA2_01689	K21462	probable poly-beta-1,6-N-acetyl-D-glucosamine export protein	1.69003	2.90552	0.0226795	0.097824	7.841	2.593	-
AFA2_01690	K00285	D-amino-acid dehydrogenase [EC:1.4.5.1]	0.786542	4.40828	0.243743	0.493907	15.2	9.436	-
AFA2_01691		lysR family transcriptional regulator	0.685641	6.75725	0.293896	0.546116	107.495	71.602	-
AFA2_01692		gntR family transcriptional regulator	0.0375957	5.36419	0.954463	0.982443	42.695	44.568	-
AFA2_01693	K07795	putative tricarboxylic transport membrane protein	1.70081	6.29755	0.0112264	0.0564362	89.644	29.535	-
AFA2_01694	K02182	carnitine-CoA ligase [EC:6.2.1.48]	1.01937	4.22807	0.13457	0.350855	10.944	5.78	-
AFA2_01695	K00626	acetyl-CoA C-acetyltransferase [EC:2.3.1.9]	0.411423	3.22156	0.558687	0.766435	6.341	5.105	-
AFA2_01696		rubredoxin	NA	NA	NA	NA	3.738	5.642	-
AFA2_01697	K11690	C4-dicarboxylate transporter, DctM subunit	-0.181597	3.47641	0.793723	0.912344	5.457	6.633	-
AFA2_01698	K21394	TRAP-type transport system small permease protein	0.4504	2.73383	0.535276	0.750616	9.977	7.815	-
AFA2_01699	K21395	TRAP-type transport system periplasmic protein	2.76828	7.85513	6.43852e-05	0.000953117	295.91	46.523	up
AFA2_01700		haloacid dehalogenase	0.256604	6.24002	0.694243	0.858263	86.027	77.152	-
AFA2_01701		membrane protein	-0.628931	5.68387	0.33986	0.594471	83.752	138.797	-
AFA2_01702	K18480	cholesterol transport system auxiliary component	-1.4503	6.80276	0.029028	0.116573	66.961	196.102	-
AFA2_01703	K02067	phospholipid/cholesterol/gamma-HCH transport system substrate-binding protein	-1.1838	6.72855	0.072877	0.229598	50.273	122.391	-
AFA2_01704	K02065	phospholipid/cholesterol/gamma-HCH transport system ATP-binding protein	-0.579116	6.1015	0.377126	0.628484	49.052	78.526	-
AFA2_01705	K02066	phospholipid/cholesterol/gamma-HCH transport system permease protein	0.534855	7.22541	0.411058	0.654216	111.124	82.178	-
AFA2_01706		peptidylglycine monooxygenase	1.33306	7.61113	0.0431799	0.157541	242.293	103.033	-
AFA2_01707	K11690	C4-dicarboxylate transporter, DctM subunit	1.56052	8.36588	0.0184303	0.0842459	271.645	98.668	-
AFA2_01708	K21394	TRAP-type transport system small permease protein	2.01284	7.77108	0.00277038	0.019671	508.336	134.934	up
AFA2_01709	K21395	TRAP-type transport system periplasmic protein	2.04066	9.47045	0.00236669	0.0178156	841.9	219.236	up
AFA2_01710		hypothetical protein	2.26497	8.64224	0.000828488	0.00749665	676.273	150.737	up
AFA2_01711		lysR family transcriptional regulator	-0.597465	4.10304	0.380126	0.63081	10.177	16.507	-
AFA2_01712	K01975	RNA 2',3'-cyclic 3'-phosphodiesterase [EC:3.1.4.58]	-0.158833	4.91207	0.810829	0.91887	33.504	40.079	-
AFA2_01713		lysR family transcriptional regulator	-0.252209	4.75722	0.704932	0.865088	19.412	24.776	-
AFA2_01714	K01426	amidase [EC:3.5.1.4]	0.852762	3.97565	0.212791	0.454074	9.068	5.375	-
AFA2_01715		transglycosylase	0.922201	9.67406	0.156783	0.383209	3069.74	1735.64	-
AFA2_01716		marR family transcriptional regulator	0.384854	7.25263	0.553605	0.762002	277.553	227.748	-
AFA2_01717		GTPase SAR1	-0.454259	5.97536	0.488313	0.711846	26.037	38.226	-
AFA2_01718		membrane protein	-0.739824	6.45931	0.258948	0.508977	33.266	59.531	-
AFA2_01719		membrane protein	-0.720402	6.14453	0.272698	0.523484	76.278	134.681	-
AFA2_01720		dehydrogenase	-0.460752	8.05909	0.477525	0.704539	166.931	246.163	-
AFA2_01721	K03744	LemA protein	-0.155759	8.41418	0.809745	0.918231	371.167	443.033	-
AFA2_01722	K11927	ATP-dependent RNA helicase RhlE [EC:3.6.4.13]	-0.716645	8.1146	0.270667	0.52158	102.259	180.063	-
AFA2_01723	K05834	homoserine/homoserine lactone efflux protein	-2.59221	4.44506	0.000355652	0.00383627	6.92	44.839	down
AFA2_01724	K02837	peptide chain release factor 3	0.475047	7.3958	0.464776	0.69471	86.615	66.765	-
AFA2_01725		exported protein	0.628677	7.22447	0.334455	0.58883	207.699	143.924	-
AFA2_01726	K03594	bacterioferritin [EC:1.16.3.1]	2.59456	10.836	0.000151531	0.00192156	4671.25	828.617	up*
AFA2_01727	K02192	bacterioferritin-associated ferredoxin	-0.650643	8.8035	0.31624	0.569104	919.92	1547.39	-
AFA2_01728		lysR family transcriptional regulator	1.16655	4.8514	0.0831447	0.252286	31.992	15.26	-
AFA2_01729	K13995	maleamate amidohydrolase [EC:3.5.1.107]	1.80817	2.57474	0.0181811	0.0833223	10.258	3.12	-
AFA2_01730	K21395	TRAP-type transport system periplasmic protein	NA	NA	NA	NA	1.554	1.251	-
AFA2_01731	K21394	TRAP-type transport system small permease protein	NA	NA	NA	NA	1.909	0.329	-
AFA2_01732	K11690	C4-dicarboxylate transporter, DctQ subunit	1.56547	3.64155	0.0268918	0.110809	10.081	3.641	-
AFA2_01733	K07749	formyl-CoA transferase [EC:2.8.3.16]	1.80066	4.16362	0.0100252	0.0518911	16.236	4.984	-
AFA2_01734	K01640	hydroxymethylglutaryl-CoA lyase [EC:4.1.3.4]	0.751813	2.55858	0.309405	0.562829	5.547	3.522	-
AFA2_01735	K01703	3-isopropylmalate/(R)-2-methylmalate dehydratase large subunit [EC:4.2.1.33 4.2.1.35]	0.987426	2.98926	0.170255	0.398309	5.16	2.783	-
AFA2_01736	K01704	3-isopropylmalate/(R)-2-methylmalate dehydratase small subunit [EC:4.2.1.33 4.2.1.35]	0.671612	2.05891	0.386435	0.636206	5.317	3.567	-
AFA2_01737	K02014	iron complex outermembrane recepter protein	-1.91358	4.37813	0.00650705	0.0384983	2.862	11.574	-
AFA2_01738	K03092	RNA polymerase sigma-54 factor	0.235926	7.67495	0.715879	0.871938	113.835	103.568	-
AFA2_01739		membrane protein	0.938643	8.01691	0.150554	0.375786	438.091	244.882	-
AFA2_01740	K01649	2-isopropylmalate synthase [EC:2.3.3.13]	1.46179	11.5	0.0264778	0.11021	1786.05	694.741	-
AFA2_01741	K07483	transposase	1.02894	5.89116	0.119713	0.324307	105.603	55.436	-
AFA2_01742	K07497	putative transposase	0.819874	7.20725	0.209415	0.451651	166.842	101.26	-
AFA2_01743		hypothetical protein	0.504955	8.27532	0.436242	0.67694	808.826	610.68	-
AFA2_01744		hypothetical protein	0.540148	9.51008	0.404391	0.652708	1774.46	1307.49	-
AFA2_01745		wall-associated protein	0.522487	4.11622	0.440889	0.678793	3.813	2.843	-
AFA2_01746	K01887	arginyl-tRNA synthetase [EC:6.1.1.19]	-0.548838	7.93356	0.398079	0.646502	79.656	124.861	-
AFA2_01747	K03591	cell division protein FtsN	-2.04313	6.06483	0.00274062	0.0196282	24.926	110.14	down
AFA2_01748	K03673	protein dithiol oxidoreductase (disulfide-forming) [EC:1.8.4.15]	0.477868	9.29686	0.460517	0.691265	815	627.013	-
AFA2_01749		cystathionine beta-lyase	-0.323404	5.95416	0.62141	0.806806	32.701	43.846	-
AFA2_01750		Zn-dependent hydrolase	-0.376388	4.96885	0.570796	0.774042	17.877	24.868	-
AFA2_01751		hypothetical protein	NA	NA	NA	NA	4.424	0	-
AFA2_01752		merR family transcriptional regulator	0.945766	4.48368	0.161451	0.38779	52.952	29.435	-
AFA2_01753	K00249	acyl-CoA dehydrogenase [EC:1.3.8.7]	0.443037	6.03179	0.498599	0.720312	45.508	35.863	-
AFA2_01754	K00906	isocitrate dehydrogenase kinase/phosphatase [EC:2.7.11.5 3.1.3.-]	-0.00226784	6.62253	0.997219	0.999404	37.531	40.277	-
AFA2_01755	K00626	acetyl-CoA C-acetyltransferase [EC:2.3.1.9]	-0.0192622	7.92566	0.976265	0.993685	145.878	158.404	-
AFA2_01756	K01969	3-methylcrotonyl-CoA carboxylase beta subunit [EC:6.4.1.4]	-0.732151	6.54552	0.263582	0.514013	31.078	55.319	-
AFA2_01757	K01968	3-methylcrotonyl-CoA carboxylase alpha subunit [EC:6.4.1.4]	-1.53827	7.16043	0.0206527	0.0916806	25.938	80.736	-
AFA2_01758	K01894	glutamyl-Q tRNA(Asp) synthetase [EC:6.1.1.-]	-1.41047	4.74956	0.0386782	0.14435	11.369	32.411	-
AFA2_01759	K03747	Smg protein	2.52816	11.4165	0.0002138	0.00257288	7256.75	1347.9	up*
AFA2_01760		membrane protein	-0.53097	7.49475	0.414121	0.656434	40.608	62.87	-
AFA2_01761	K03169	DNA topoisomerase III [EC:5.6.2.1]	-1.0588	8.55187	0.105428	0.29845	67.069	149.71	-
AFA2_01762		hypothetical protein	0.249098	4.43626	0.710237	0.868618	26.166	23.586	-
AFA2_01763		membrane protein	-0.718122	4.86186	0.282745	0.532668	35.636	62.835	-
AFA2_01764	K11690	C4-dicarboxylate transporter, DctM subunit	-0.365473	5.72612	0.577805	0.779412	25.699	35.478	-
AFA2_01765	K21394	TRAP-type transport system small permease protein	-0.926185	5.62587	0.162342	0.388042	48.468	98.712	-
AFA2_01766	K21395	TRAP-type transport system periplasmic protein	-0.163237	8.71676	0.800712	0.914591	289.05	346.809	-
AFA2_01767	K01652	acetolactate synthase I/II/III large subunit [EC:2.2.1.6]	-0.339546	7.67179	0.600666	0.794748	72.583	98.409	-
AFA2_01768		SET domain-containing protein-lysine N-methyltransferase	0.251792	8.67495	0.697118	0.859974	396.245	356.565	-
AFA2_01769	K21394	TRAP-type transport system small permease protein	1.99244	5.5853	0.00351711	0.023612	104.683	28.165	-
AFA2_01770	K11690	C4-dicarboxylate transporter, DctM subunit	-0.170027	5.38554	0.79626	0.913283	21.42	25.823	-
AFA2_01771	K21395	TRAP-type transport system periplasmic protein	-2.49784	7.72018	0.000271877	0.00306338	44.084	266.874	down
AFA2_01772		thioesterase	-0.514718	4.95622	0.43905	0.677913	39.324	60.213	-
AFA2_01773	K01241	AMP nucleosidase [EC:3.2.2.4]	-0.240739	7.00259	0.711061	0.869257	55.76	70.596	-
AFA2_01774	K01638	malate synthase [EC:2.3.3.9]	1.2638	8.56424	0.0543136	0.184643	176.305	78.664	-
AFA2_01775	K02020	molybdate transport system substrate-binding protein	0.654515	2.70658	0.369762	0.621581	7.666	5.21	-
AFA2_01776		molybdate ABC transporter permease	NA	NA	NA	NA	2.444	2.054	-
AFA2_01777	K03813	molybdenum transport protein [EC:2.4.2.-]	0.410091	2.04678	0.596338	0.791825	3.449	2.777	-
AFA2_01778		lysR family transcriptional regulator	0.143662	5.02604	0.828176	0.924395	27.078	26.262	-
AFA2_01779		membrane protein	NA	NA	NA	NA	0.616	1.074	-
AFA2_01780		thioesterase	NA	NA	NA	NA	3.932	1.993	-
AFA2_01781		araC family transcriptional regulator	2.51454	6.52549	0.000269536	0.00304671	111.02	20.804	up
AFA2_01782	K05913	2,4'-dihydroxyacetophenone dioxygenase [EC:1.13.11.41]	1.7717	5.28498	0.00920205	0.0486796	83.615	26.215	-
AFA2_01783	K00299	FMN reductase [EC:1.5.1.38]	3.45631	6.68229	1.58509e-06	4.63474e-05	228.601	22.29	up
AFA2_01784	K04091	alkanesulfonate monooxygenase [EC:1.14.14.5]	1.65766	5.91917	0.0136568	0.0662794	56.395	19.142	-
AFA2_01785		amidohydrolase	1.22716	4.94635	0.0682555	0.220941	35.847	16.396	-
AFA2_01786		DNA polymerase	2.32316	7.26487	0.000655921	0.00610697	629.144	134.661	up
AFA2_01787		hypothetical protein	2.05658	7.46855	0.0022941	0.017343	755.415	194.522	up
AFA2_01788	K14060	putative DNA-invertase from lambdoid prophage Rac	1.61207	7.56309	0.0152613	0.0726338	364.742	127.824	-
AFA2_01789		acyl-CoA dehydrogenase	0.315606	4.70679	0.635808	0.817685	15.748	13.555	-
AFA2_01790	K02073	D-methionine transport system substrate-binding protein	-0.615467	3.25365	0.384251	0.634678	6.108	10.036	-
AFA2_01791	K20938	long-chain alkane monooxygenase [EC:1.14.14.28]	-0.334448	4.26086	0.62021	0.806168	8.327	11.253	-
AFA2_01792	K02073	D-methionine transport system substrate-binding protein	-0.814776	3.05712	0.257552	0.507313	4.976	9.394	-
AFA2_01793		sfnB family sulfur acquisition oxidoreductase	-0.0209117	3.80781	0.975606	0.993685	8.081	8.785	-
AFA2_01794		sfnB family sulfur acquisition oxidoreductase	-0.0342113	4.59029	0.959141	0.984177	13.251	14.539	-
AFA2_01795	K02072	D-methionine transport system permease protein	-0.0794939	5.42987	0.903828	0.961768	44.84	50.767	-
AFA2_01796	K02071	D-methionine transport system ATP-binding protein	-0.062823	6.57818	0.923115	0.968846	55.21	61.789	-
AFA2_01797	K02073	D-methionine transport system substrate-binding protein	0.578138	6.04931	0.377796	0.629169	66.976	48.062	-
AFA2_01798	K02073	D-methionine transport system substrate-binding protein	1.63524	6.87139	0.0142045	0.0686695	152.68	52.649	-
AFA2_01799	K06218	mRNA interferase RelE/StbE	0.132915	3.12987	0.850783	0.931932	23.863	23.312	-
AFA2_01800		DNA-binding protein	-0.23155	3.71875	0.736179	0.884715	25.759	32.413	-
AFA2_01801	K00821	acetylornithine/N-succinyldiaminopimelate aminotransferase [EC:2.6.1.11 2.6.1.17]	-1.16384	8.18389	0.0760017	0.236079	107.572	258.258	-
AFA2_01802	K01286	D-alanyl-D-alanine carboxypeptidase [EC:3.4.16.4]	0.241183	3.96176	0.722845	0.875497	11.131	10.088	-
AFA2_01803	K02014	iron complex outermembrane recepter protein	-0.151868	4.7771	0.819447	0.921845	7.232	8.61	-
AFA2_01804	K07165	transmembrane sensor	-1.86346	4.72497	0.00727137	0.0415607	8.153	31.833	-
AFA2_01805	K03088	RNA polymerase sigma-70 factor, ECF subfamily	-0.790409	4.83361	0.237999	0.485606	26.672	49.449	-
AFA2_01806	K02346	DNA polymerase IV [EC:2.7.7.7]	1.52023	7.09884	0.022028	0.0961133	120.32	44.936	-
AFA2_01807	K02035	peptide/nickel transport system substrate-binding protein	-0.327644	9.96562	0.612266	0.802593	403.176	542.131	-
AFA2_01808	K02033	peptide/nickel transport system permease protein	-0.684701	5.57025	0.29985	0.551019	26.176	45.091	-
AFA2_01809	K02034	peptide/nickel transport system permease protein	-1.18404	5.17957	0.0778372	0.240094	17.096	41.643	-
AFA2_01810	K02031	peptide/nickel transport system ATP-binding protein	-1.3103	5.42645	0.0508647	0.177825	17.932	47.672	-
AFA2_01811	K02032	peptide/nickel transport system ATP-binding protein	-1.28932	6.00496	0.0527732	0.18198	26.341	69.006	-
AFA2_01812	K03088	RNA polymerase sigma-70 factor, ECF subfamily	-2.06571	5.21842	0.00283197	0.0199195	18.043	81.024	down
AFA2_01813		iron dicitrate transport regulator FecR	-2.43133	4.60171	0.000679907	0.00629714	5.235	30.328	down
AFA2_01814	K02014	iron complex outermembrane recepter protein	-1.76751	3.26785	0.0165534	0.0773656	1.171	4.288	-
AFA2_01815		hypothetical protein	-1.2539	2.69183	0.0954066	0.277134	10.752	27.569	-
AFA2_01816	K01579	aspartate 1-decarboxylase [EC:4.1.1.11]	-1.10633	6.61229	0.0933477	0.273171	78.732	181.655	-
AFA2_01817	K02028	polar amino acid transport system ATP-binding protein [EC:7.4.2.1]	0.0653916	6.60783	0.919963	0.966685	81.968	83.933	-
AFA2_01818		asp/Glu/hydantoin racemase	1.14224	8.55793	0.0811488	0.247931	599.711	291.103	-
AFA2_01819	K04033	AraC family transcriptional regulator, ethanolamine operon transcriptional activator	3.48936	9.62734	9.77592e-07	3.11597e-05	1061.6	101.268	up*
AFA2_01820		membrane protein	-1.05534	4.42346	0.121147	0.326692	6.132	13.665	-
AFA2_01821		flavin reductase	-1.97327	3.5195	0.00716367	0.0411449	5.205	21.975	-
AFA2_01822		alanine-phosphoribitol ligase	-2.74358	4.66307	0.000158233	0.00199227	3.696	26.593	down
AFA2_01823		short-chain dehydrogenase	-3.87463	4.43437	9.08741e-07	2.94966e-05	2.441	38.645	down
AFA2_01824		phenol degradation protein	-3.83986	3.58925	3.97304e-06	9.69422e-05	1.184	18.402	down
AFA2_01825		membrane protein	0.915143	4.63572	0.173637	0.404164	16.545	9.395	-
AFA2_01826	K21395	TRAP-type transport system periplasmic protein	0.720259	5.41276	0.276067	0.525304	36.278	23.588	-
AFA2_01827	K11690	C4-dicarboxylate transporter, DctM subunit	1.90232	4.62841	0.00602516	0.0362642	21.454	6.14	-
AFA2_01828	K21394	TRAP-type transport system small permease protein	3.39158	5.49626	3.33414e-06	8.36609e-05	116.568	11.872	up
AFA2_01829		short-chain dehydrogenase	-1.75221	4.74808	0.0111847	0.0563695	11.797	42.634	-
AFA2_01830		short-chain dehydrogenase	-1.2455	3.51754	0.079445	0.244414	11.621	29.578	-
AFA2_01831	K00626	acetyl-CoA C-acetyltransferase [EC:2.3.1.9]	-0.924303	4.75003	0.169612	0.397935	11.058	22.498	-
AFA2_01832		ATP-dependent acyl-CoA ligase	-0.380696	5.98274	0.56109	0.768539	23.927	33.381	-
AFA2_01833		dioxygenase hydroxylase small subunit	0.308582	3.84421	0.651482	0.829116	23.008	19.899	-
AFA2_01834		oxidoreductase	0.0373393	5.9051	0.954489	0.982443	32.325	33.75	-
AFA2_01835		ferredoxin	0.638214	4.92328	0.337657	0.592736	27.003	18.583	-
AFA2_01836	K01475	isatin hydrolase [EC:3.5.2.20]	-0.165572	7.09022	0.798756	0.913855	116.088	139.513	-
AFA2_01837	K01501	nitrilase [EC:3.5.5.1]	-0.223878	6.79725	0.73072	0.880547	71.058	88.92	-
AFA2_01838		fumarylacetoacetate hydrolase	-0.408524	6.95953	0.530177	0.74702	82.504	117.341	-
AFA2_01839	K00450	gentisate 1,2-dioxygenase [EC:1.13.11.4]	1.09133	7.38083	0.0962381	0.279142	143.957	72.384	-
AFA2_01840	K09461	anthraniloyl-CoA monooxygenase [EC:1.14.13.40]	0.967076	6.66529	0.140788	0.360164	40.98	22.458	-
AFA2_01841	K01075	4-hydroxybenzoyl-CoA thioesterase [EC:3.1.2.23]	1.82562	6.28208	0.00672537	0.0395255	194.973	58.91	-
AFA2_01842		marR family transcriptional regulator	2.11415	7.7908	0.00173865	0.0139171	498.089	123.247	up
AFA2_01843	K00180	indolepyruvate ferredoxin oxidoreductase, beta subunit [EC:1.2.7.8]	1.61887	6.45315	0.0154164	0.0732122	62.605	21.833	-
AFA2_01844	K00179	indolepyruvate ferredoxin oxidoreductase, alpha subunit [EC:1.2.7.8]	3.00012	6.67716	2.05395e-05	0.000363344	58.746	7.861	up
AFA2_01845		transcription regulator protein	0.525726	4.98501	0.428503	0.669176	57.675	42.914	-
AFA2_01846		abortive phage resistance protein	0.818209	6.98993	0.210749	0.452172	117.612	71.463	-
AFA2_01847	K07795	putative tricarboxylic transport membrane protein	1.1442	7.04923	0.0819214	0.24986	132.263	64.108	-
AFA2_01848		phosphonate monoester hydrolase	1.33008	6.34274	0.0449634	0.161996	51.875	22.101	-
AFA2_01849		transcriptional regulator	0.61694	7.93071	0.342446	0.596541	284.661	198.871	-
AFA2_01850		5'-nucleotidase	-0.352443	6.13362	0.589929	0.788205	44.038	60.246	-
AFA2_01851	K00799	glutathione S-transferase [EC:2.5.1.18]	-0.414972	5.85258	0.527031	0.744961	50.113	71.597	-
AFA2_01852		MFS transporter	-0.97397	5.99259	0.14049	0.359796	20.058	42.224	-
AFA2_01853	K07795	putative tricarboxylic transport membrane protein	2.64534	11.8979	0.000115262	0.00153142	4810.13	823.757	up*
AFA2_01854		ATP-binding protein	0.797679	6.77302	0.222766	0.466083	81.907	50.481	-
AFA2_01855	K01841	phosphoenolpyruvate phosphomutase [EC:5.4.2.9]	0.690277	2.82916	0.340082	0.594471	6.845	4.538	-
AFA2_01856	K00812	aspartate aminotransferase [EC:2.6.1.1]	0.630325	4.04477	0.354231	0.607204	11.48	7.942	-
AFA2_01857	K02011	iron(III) transport system permease protein	0.638571	2.79941	0.378129	0.629169	3.499	2.404	-
AFA2_01858	K10822	nonpolar-amino-acid-transporting ATPase [EC:7.4.2.2]	1.2175	3.71508	0.0807752	0.247003	12.096	5.565	-
AFA2_01859	K02012	iron(III) transport system substrate-binding protein	1.09985	2.09333	0.158627	0.384397	3.956	1.969	-
AFA2_01860		lysR family transcriptional regulator	-0.330544	4.70442	0.620323	0.806168	18.458	24.874	-
AFA2_01861		membrane protein	0.0229149	6.01516	0.972033	0.992222	50.014	52.743	-
AFA2_01862		gntR family transcriptional regulator	2.88029	7.03882	3.75952e-05	0.000610146	226.817	32.987	up
AFA2_01863	K07795	putative tricarboxylic transport membrane protein	1.98503	3.59085	0.00592912	0.0358179	13.952	3.764	-
AFA2_01864	K01799	maleate isomerase [EC:5.2.1.1]	1.52175	3.55799	0.0318436	0.125181	15.76	5.867	-
AFA2_01865		enoyl-CoA hydratase	-1.08104	3.92433	0.118825	0.323138	8.148	18.492	-
AFA2_01866		gntR family transcriptional regulator	-0.661593	5.11302	0.319591	0.573093	24.669	41.823	-
AFA2_01867		hydrolase	0.11304	5.25615	0.863895	0.938605	35.141	34.813	-
AFA2_01868		hypothetical protein	0.26302	3.99073	0.698664	0.860866	32.663	29.157	-
AFA2_01869		substrate-CoA ligase	0.417034	5.08917	0.528806	0.746381	18.17	14.578	-
AFA2_01870	K01995	branched-chain amino acid transport system ATP-binding protein	0.401349	4.56711	0.548508	0.758351	11.841	9.604	-
AFA2_01871	K01998	branched-chain amino acid transport system permease protein	0.446659	2.87683	0.534454	0.749761	5.917	4.647	-
AFA2_01872	K01997	branched-chain amino acid transport system permease protein	0.554095	3.55838	0.423752	0.6658	11.385	8.302	-
AFA2_01873	K01999	branched-chain amino acid transport system substrate-binding protein	1.42286	6.73654	0.0319469	0.125448	95.702	38.236	-
AFA2_01874	K21395	TRAP-type transport system periplasmic protein	1.82257	5.15003	0.00762182	0.0429967	36.339	10.997	-
AFA2_01875		aldolase	0.423984	3.36873	0.543629	0.755569	9.775	7.802	-
AFA2_01876	K03566	LysR family transcriptional regulator, glycine cleavage system transcriptional activator	-0.510464	3.2841	0.468803	0.69778	6.094	9.309	-
AFA2_01877	K00053	ketol-acid reductoisomerase [EC:1.1.1.86]	2.33399	2.4413	0.00346204	0.0233308	6.125	1.289	up
AFA2_01878		(2Fe-2S)-binding protein	0.473323	3.38372	0.497626	0.719847	5.593	4.314	-
AFA2_01879	K03863	vanillate monooxygenase ferredoxin subunit	1.37609	1.96235	0.0853586	0.256273	3.711	1.522	-
AFA2_01880		C4-dicarboxylate ABC transporter substrate-binding protein	2.0945	1.29296	0.0225077	0.097469	4.29	1.055	-
AFA2_01881		C4-dicarboxylate ABC transporter	1.45728	7.63914	0.0275687	0.112099	117.919	46.007	-
AFA2_01882		gntR family transcriptional regulator	1.39264	7.41307	0.035057	0.134964	261.112	106.541	-
AFA2_01883	K01796	alpha-methylacyl-CoA racemase [EC:5.1.99.4]	1.04825	4.55076	0.120882	0.326475	21.777	11.275	-
AFA2_01884	K19745	acrylyl-CoA reductase (NADPH) [EC:1.3.1.-]	1.05125	4.59428	0.119465	0.323888	23.005	11.886	-
AFA2_01885		acyl-CoA transferase	0.848213	4.38593	0.209485	0.451651	15.652	9.309	-
AFA2_01886		iclR family transcriptional regulator	0.429868	2.79711	0.552119	0.760669	6.729	5.347	-
AFA2_01887	K00249	acyl-CoA dehydrogenase [EC:1.3.8.7]	-0.406678	3.27749	0.563298	0.769775	4.99	7.092	-
AFA2_01888	K07795	putative tricarboxylic transport membrane protein	0.193771	3.23541	0.782616	0.908941	7.181	6.725	-
AFA2_01889	K00459	nitronate monooxygenase [EC:1.13.12.16]	-0.422973	3.08457	0.552452	0.760832	4.464	6.417	-
AFA2_01890		enoyl-CoA hydratase	0.409415	1.70795	0.612198	0.802593	2.938	2.366	-
AFA2_01891	K22549	D-hydroxyproline dehydrogenase subunit alpha [EC:1.5.99.-]	0.512915	5.18868	0.438237	0.67791	21.164	15.888	-
AFA2_01892	K22550	D-hydroxyproline dehydrogenase subunit gamma	0.581538	3.3118	0.406978	0.652952	28.377	20.299	-
AFA2_01893		FAD-dependent oxidoreductase	0.932003	5.00344	0.162872	0.388042	24.265	13.621	-
AFA2_01894		XRE family transcriptional regulator	1.20689	7.5527	0.0663798	0.216453	348.38	161.687	-
AFA2_01895	K05606	methylmalonyl-CoA/ethylmalonyl-CoA epimerase [EC:5.1.99.1]	1.99811	5.44352	0.00349696	0.0235214	54.151	14.511	-
AFA2_01896		dihydrodipicolinate synthase family protein	1.07428	5.29692	0.107099	0.30111	40.984	20.845	-
AFA2_01897		porin	NA	NA	NA	NA	0.777	1.202	-
AFA2_01898		aldehyde-activating protein	-0.0397642	5.03135	0.952093	0.982443	50.036	55.111	-
AFA2_01899		addiction module antidote protein	0.467181	3.71465	0.496749	0.719146	36.569	28.328	-
AFA2_01900		addiction module protein	0.490052	4.25231	0.467801	0.69734	53.29	40.638	-
AFA2_01901	K01432	arylformamidase [EC:3.5.1.9]	0.80934	5.25798	0.222641	0.466083	41.623	25.441	-
AFA2_01902	K21395	TRAP-type transport system periplasmic protein	1.35508	4.8368	0.0452681	0.162585	28.153	11.782	-
AFA2_01903	K11690	C4-dicarboxylate transporter, DctM subunit	2.54193	6.20606	0.000244593	0.00285601	69.686	12.811	up
AFA2_01904		TRAP ABC transporter permease	4.14908	6.0559	3.58499e-08	1.92177e-06	186.118	11.208	up
AFA2_01905		GNAT family N-acetyltransferase	0.813674	5.19759	0.22063	0.463261	70.935	43.226	-
AFA2_01906	K06183	16S rRNA pseudouridine516 synthase [EC:5.4.99.19]	-0.0501046	6.0073	0.938904	0.975514	64.028	71.028	-
AFA2_01907	K02470	DNA gyrase subunit B [EC:5.6.2.2]	-1.91547	9.30522	0.00417912	0.0271298	77.177	311.963	-
AFA2_01908	K02338	DNA polymerase III subunit beta [EC:2.7.7.7]	-1.72756	8.98825	0.00937874	0.049275	151.578	537.884	-
AFA2_01909	K02313	chromosomal replication initiator protein	-0.576192	8.64709	0.374461	0.625619	164.452	262.71	-
AFA2_01910	K02914	50S ribosomal protein L34	-0.196527	8.07686	0.761492	0.895648	1330.9	1634.14	-
AFA2_01911	K03536	ribonuclease P protein component [EC:3.1.26.5]	-0.23387	7.2499	0.718659	0.872776	272.624	343.52	-
AFA2_01912		membrane protein insertion efficiency factor YidD	-0.387787	4.26803	0.565718	0.771044	48.162	67.538	-
AFA2_01913	K03217	YidC/Oxa1 family membrane protein insertase	-1.68698	7.35805	0.0114418	0.0573388	33.227	114.653	-
AFA2_01914	K03781	catalase [EC:1.11.1.6]	-0.395508	8.26955	0.541643	0.754165	131.903	185.909	-
AFA2_01915		glyoxalase	-0.599027	5.26158	0.365865	0.618753	55.356	89.861	-
AFA2_01916		tetR family transcriptional regulator	0.0771658	5.92585	0.906098	0.961828	62.685	63.665	-
AFA2_01917		histidine kinase	0.259737	6.45026	0.690271	0.854506	75.424	67.496	-
AFA2_01918	K00480	salicylate hydroxylase [EC:1.14.13.1]	0.139223	4.20657	0.836475	0.929158	11.241	10.935	-
AFA2_01919	K13995	maleamate amidohydrolase [EC:3.5.1.107]	0.751221	2.13647	0.329212	0.584715	5.956	3.781	-
AFA2_01920	K18028	meso-butanediol dehydrogenase / (S,S)-butanediol dehydrogenase / diacetyl reductase [EC:1.1.1.- 1.1.1.76 1.1.1.304]	0.397103	4.10464	0.557737	0.765961	13.191	10.729	-
AFA2_01921	K15357	N-formylmaleamate deformylase [EC:3.5.1.106]	0.22461	3.26325	0.748745	0.891836	8.572	7.858	-
AFA2_01922	K01996	branched-chain amino acid transport system ATP-binding protein	0.427855	2.96658	0.549331	0.759192	8.447	6.723	-
AFA2_01923	K01995	branched-chain amino acid transport system ATP-binding protein	-0.171474	1.89467	0.828246	0.924395	2.984	3.604	-
AFA2_01924	K01998	branched-chain amino acid transport system permease protein	1.53022	2.06525	0.0543806	0.184643	4.35	1.603	-
AFA2_01925	K01997	branched-chain amino acid transport system permease protein	NA	NA	NA	NA	1.939	1.236	-
AFA2_01926	K01999	branched-chain amino acid transport system substrate-binding protein	2.20904	2.70751	0.00427675	0.0276621	6.571	1.512	up
AFA2_01927	K07795	putative tricarboxylic transport membrane protein	-2.08024	6.83485	0.00216066	0.0165106	31.969	144.905	down
AFA2_01928	K19244	alanine dehydrogenase [EC:1.4.1.1]	-2.25691	5.66931	0.00110595	0.0095903	12.396	63.543	down
AFA2_01929	K01754	threonine dehydratase [EC:4.3.1.19]	-1.05793	7.03379	0.107351	0.301196	62.144	138.644	-
AFA2_01930	K01438	acetylornithine deacetylase [EC:3.5.1.16]	-0.211286	7.71449	0.744423	0.889486	116.08	143.994	-
AFA2_01931		transcriptional regulator	0.580271	6.42557	0.374685	0.625619	121.728	87.226	-
AFA2_01932	K03650	tRNA modification GTPase [EC:3.6.-.-]	-0.47435	6.60892	0.467205	0.697166	42.346	63.04	-
AFA2_01933	K14623	DNA-damage-inducible protein D	-0.723457	5.70358	0.272839	0.523484	31.836	56.334	-
AFA2_01934		hypothetical protein	2.84842	6.38389	4.87645e-05	0.000756705	268.37	39.89	up
AFA2_01935		hypothetical protein	0.616352	5.50841	0.350026	0.605246	78.13	54.596	-
AFA2_01936		transporter	-1.71966	8.46223	0.00975889	0.0508497	35.51	125.322	-
AFA2_01937	K07165	transmembrane sensor	1.07874	9.09079	0.0988449	0.28432	702.381	356.289	-
AFA2_01938		membrane protein	-0.787042	5.77925	0.232996	0.479268	27.872	51.542	-
AFA2_01939	K06998	trans-2,3-dihydro-3-hydroxyanthranilate isomerase [EC:5.3.3.17]	-0.636144	7.13436	0.329152	0.584715	99.402	165.538	-
AFA2_01940		transcriptional regulator	1.56063	8.45502	0.018403	0.0842299	1057.95	384.246	-
AFA2_01941		hypothetical protein	NA	NA	NA	NA	1.547	3.737	-
AFA2_01942	K17989	L-serine/L-threonine ammonia-lyase [EC:4.3.1.17 4.3.1.19]	0.473315	6.85164	0.467405	0.697166	104.298	80.49	-
AFA2_01943		membrane protein	0.46713	5.00931	0.481294	0.706924	26.42	20.474	-
AFA2_01944	K01613	phosphatidylserine decarboxylase [EC:4.1.1.65]	-0.749912	6.34201	0.252995	0.50258	50.69	91.351	-
AFA2_01945	K13069	diguanylate cyclase [EC:2.7.7.65]	-0.346512	5.71136	0.597696	0.7923	23.939	32.616	-
AFA2_01946		metallophosphoesterase	-0.993393	6.66399	0.130817	0.343602	45.585	97.253	-
AFA2_01947	K14287	methionine transaminase [EC:2.6.1.88]	0.457924	6.5074	0.482791	0.707919	63.964	49.892	-
AFA2_01948	K03495	tRNA uridine 5-carboxymethylaminomethyl modification enzyme	-0.412857	9.10981	0.523601	0.74234	176.644	251.978	-
AFA2_01949	K03501	16S rRNA (guanine527-N7)-methyltransferase [EC:2.1.1.170]	-1.1188	6.46285	0.0901437	0.26677	58.881	137.035	-
AFA2_01950	K03496	chromosome partitioning protein	-1.58031	6.76723	0.0178283	0.0821307	47.623	152.623	-
AFA2_01951	K03497	ParB family transcriptional regulator, chromosome partitioning protein	-1.97652	7.4549	0.00332861	0.0227348	53.973	227.637	-
AFA2_01955	K02358	elongation factor Tu	-1.8711	11.2662	0.00501956	0.0314715	634.672	2487.64	-
AFA2_01957	K03073	preprotein translocase subunit SecE	-0.176789	9.57316	0.784379	0.908941	1341.29	1624.5	-
AFA2_01958	K02601	transcription termination/antitermination protein NusG	-1.80632	8.86226	0.00674695	0.0395866	276.771	1037.26	-
AFA2_01959	K02867	50S ribosomal protein L11	-3.01148	8.86527	1.63418e-05	0.000299571	168.904	1459.62	down*
AFA2_01960	K02863	50S ribosomal protein L1	-3.459	9.16575	1.21164e-06	3.63288e-05	98.242	1157.78	down*
AFA2_01961	K02864	50S ribosomal protein L10	-4.28927	9.97873	6.89062e-09	5.07896e-07	133.612	2799.68	down*
AFA2_01962	K02935	50S ribosomal protein L7/L12	-4.0802	9.35386	2.6906e-08	1.4874e-06	138.009	2501.86	down*
AFA2_01963	K03043	DNA-directed RNA polymerase subunit beta [EC:2.7.7.6]	-3.69787	10.9178	2.70067e-07	1.1375e-05	48.101	668.855	down
AFA2_01964	K03046	DNA-directed RNA polymerase subunit beta' [EC:2.7.7.6]	-3.72255	11.2705	2.30695e-07	1.03317e-05	58.33	825.077	down
AFA2_01965		azurin	-0.310578	10.3779	0.630803	0.815327	1899.54	2524.17	-
AFA2_01966		lysine exporter protein LysE/YggA	0.770506	2.95316	0.28349	0.532937	10.523	6.599	-
AFA2_01967		araC family transcriptional regulator	-1.16023	3.15632	0.10862	0.303312	4.666	11.199	-
AFA2_01968		two-component sensor protein	-2.07759	5.63798	0.002494	0.0184425	6.857	31.041	down
AFA2_01969		peptidoglycan-binding protein	-1.84567	6.93997	0.00602694	0.0362642	34.756	133.884	-
AFA2_01970		DNA-binding response regulator	-0.186917	7.92131	0.772897	0.902801	229.585	280.022	-
AFA2_01971	K02950	small subunit ribosomal protein S12	-0.52904	10.2099	0.413881	0.656348	1452.76	2246.11	-
AFA2_01972	K02992	small subunit ribosomal protein S7	-1.8532	9.39386	0.00548291	0.0335035	442.382	1712.64	-
AFA2_01973	K02355	elongation factor G	-2.51875	10.889	0.000225493	0.0026838	191.504	1175.95	down*
AFA2_01974	K02358	elongation factor Tu	-2.61256	11.41	0.00013759	0.00177662	459.012	3007.95	down*
AFA2_01975	K02946	30S ribosomal protein S10	-2.988	9.14189	1.84331e-05	0.000331047	289.485	2461.19	down*
AFA2_01976	K02001	glycine betaine/proline transport system permease protein	0.480229	6.53421	0.461746	0.692275	39.763	30.539	-
AFA2_01977	K02000	glycine betaine/proline transport system ATP-binding protein [EC:7.6.2.9]	0.279299	6.36759	0.668493	0.838347	76.493	67.53	-
AFA2_01978	K02906	50S ribosomal protein L3	-1.36526	10.8107	0.0377755	0.141735	1063.67	2936.12	-
AFA2_01979	K02926	50S ribosomal protein L4	-2.41884	9.84378	0.000379993	0.00404945	333.133	1908.81	down*
AFA2_01980	K02892	50S ribosomal protein L23	-3.31141	8.51833	3.00378e-06	7.701e-05	161.267	1715.85	down*
AFA2_01981	K02886	50S ribosomal protein L2	-3.31768	10.1045	2.69698e-06	7.17437e-05	173.197	1850.45	down*
AFA2_01982	K02965	30S ribosomal protein S19	-3.99936	8.99573	4.58833e-08	2.35268e-06	155.415	2664.05	down*
AFA2_01983	K02890	50S ribosomal protein L22	-3.83994	9.26796	1.20232e-07	5.45358e-06	174.17	2672.97	down*
AFA2_01984	K02982	30S ribosomal protein S3	-3.29402	10.5858	3.06767e-06	7.80821e-05	262.571	2759.64	down*
AFA2_01985	K02878	50S ribosomal protein L16	-3.45878	9.8454	1.17864e-06	3.58884e-05	262.791	3096.27	down*
AFA2_01986	K02904	50S ribosomal protein L29	-3.53994	9.11466	7.50018e-07	2.5515e-05	326.451	4069.28	down*
AFA2_01987	K02961	30S ribosomal protein S17	-3.1974	9.2207	5.5897e-06	0.000125653	303.522	2983.66	down*
AFA2_01988	K18991	AraC family transcriptional regulator, activator of mtrCDE	0.762502	6.52756	0.244249	0.494368	85.393	53.927	-
AFA2_01989		alkylhydroperoxidase	0.72952	8.33138	0.261933	0.512	511.676	330.635	-
AFA2_01990		acyl-CoA dehydrogenase	0.336086	8.33386	0.603778	0.797375	235.513	199.899	-
AFA2_01991		ABC transporter ATP-binding protein	-0.0582302	6.67095	0.928681	0.970943	87.824	97.976	-
AFA2_01992	K02051	NitT/TauT family transport system substrate-binding protein	0.113548	6.89625	0.861288	0.938062	73.74	73.028	-
AFA2_01993	K02050	NitT/TauT family transport system permease protein	0.138828	5.29452	0.833174	0.926965	35.094	34.15	-
AFA2_01994	K02302	uroporphyrin-III C-methyltransferase / precorrin-2 dehydrogenase / sirohydrochlorin ferrochelatase [EC:2.1.1.107 1.3.1.76 4.99.1.4]	0.679456	10.0988	0.294871	0.547065	663.263	443.733	-
AFA2_01995	K00381	sulfite reductase (NADPH) hemoprotein beta-component [EC:1.8.1.2]	1.14567	11.2486	0.0796793	0.244497	1401.03	678.483	-
AFA2_01996	K00380	sulfite reductase (NADPH) flavoprotein alpha-component [EC:1.8.1.2]	2.19167	11.2992	0.00115155	0.00993705	1612.59	378.211	up*
AFA2_01997	K01897	long-chain acyl-CoA synthetase [EC:6.2.1.3]	0.478339	8.81995	0.460311	0.691265	225.784	173.647	-
AFA2_01998		lipoprotein transmembrane	1.47237	8.14177	0.0258673	0.108178	517.676	199.879	-
AFA2_01999		hypothetical protein	1.80793	8.70619	0.00669405	0.0395255	894.632	273.743	-
AFA2_02000	K06076	long-chain fatty acid transport protein	2.06964	12.0856	0.00204568	0.0158476	3785.06	966.095	up*
AFA2_02001		enoyl-CoA hydratase	-0.240912	7.57162	0.710263	0.868618	64.011	81.051	-
AFA2_02002	K00626	acetyl-CoA C-acetyltransferase [EC:2.3.1.9]	0.0208929	7.06629	0.974329	0.993422	74.279	78.442	-
AFA2_02003	K06445	acyl-CoA dehydrogenase [EC:1.3.99.-]	0.707382	7.84199	0.277042	0.526409	86.624	56.839	-
AFA2_02004		tetR family transcriptional regulator	2.38282	8.38395	0.000466222	0.00465959	612.552	125.82	up
AFA2_02005	K00135	succinate-semialdehyde dehydrogenase / glutarate-semialdehyde dehydrogenase [EC:1.2.1.16 1.2.1.79 1.2.1.20]	0.542621	7.94576	0.40331	0.651557	146.209	107.545	-
AFA2_02006	K12543	outer membrane protein, adhesin transport system	-1.76624	10.8376	0.00788376	0.0440644	386.157	1407.47	-
AFA2_02007		tryptophan synthase subunit beta	-1.84782	8.0173	0.00573884	0.0348552	362.098	1396.73	-
AFA2_02008	K12541	ATP-binding cassette, subfamily C, bacterial LapB	-1.77608	9.29864	0.00763197	0.0429967	92.848	340.739	-
AFA2_02009	K12542	membrane fusion protein, adhesin transport system	-1.71918	7.95448	0.00987279	0.0513676	60.545	213.617	-
AFA2_02010		helix-turn-helix transcriptional regulator	-2.81994	8.2321	4.85489e-05	0.000756705	86.551	655.003	down
AFA2_02011		hypothetical protein	0.192271	5.16274	0.770977	0.902801	17.761	16.654	-
AFA2_02012	K21023	diguanylate cyclase [EC:2.7.7.65]	-2.52012	3.8625	0.000688183	0.0063406	1.021	6.299	down
AFA2_02013	K01586	diaminopimelate decarboxylase [EC:4.1.1.20]	-0.207005	8.2584	0.749112	0.891836	159.974	197.853	-
AFA2_02014	K05366	penicillin-binding protein 1A [EC:2.4.1.129 3.4.16.4]	0.0335223	9.30844	0.958618	0.983998	187.223	195.994	-
AFA2_02015	K00891	shikimate kinase [EC:2.7.1.71]	-0.0571399	7.04133	0.929882	0.971338	151.922	169.356	-
AFA2_02016	K01735	3-dehydroquinate synthase [EC:4.2.3.4]	-1.02526	7.48496	0.117684	0.321446	77.305	168.6	-
AFA2_02017	K01129	dGTPase [EC:3.1.5.1]	-1.55562	7.18499	0.0193109	0.0870346	46.79	147.401	-
AFA2_02018	K03701	excinuclease ABC subunit A	-1.16981	6.06365	0.077782	0.240094	9.863	23.782	-
AFA2_02019		transporter	0.344336	7.47651	0.595716	0.791825	117.33	99.019	-
AFA2_02020	K03111	single-strand DNA-binding protein	0.111618	8.57092	0.862969	0.938287	549.985	545.412	-
AFA2_02021		gntR family transcriptional regulator	1.88276	4.35513	0.00693477	0.0402877	34.534	10.016	-
AFA2_02022		hydrolase	1.61714	5.3819	0.0167072	0.0778678	48.731	17.009	-
AFA2_02023	K07795	putative tricarboxylic transport membrane protein	1.79697	6.19907	0.00762318	0.0429967	83.44	25.716	-
AFA2_02024	K09022	2-iminobutanoate/2-iminopropanoate deaminase [EC:3.5.99.10]	2.65389	5.17138	0.000174575	0.00217481	114.376	19.437	up
AFA2_02025		MFS transporter	-1.47234	3.47328	0.0403777	0.149588	3.288	9.799	-
AFA2_02026		chromate resistance protein ChrB	-0.459264	3.23691	0.515294	0.734533	10.207	15.047	-
AFA2_02027	K03594	bacterioferritin [EC:1.16.3.1]	0.824194	9.52974	0.204991	0.445217	1229.83	744.23	-
AFA2_02028	K07552	MFS transporter, DHA1 family, multidrug resistance protein	0.163318	1.7351	0.839113	0.929865	1.833	1.752	-
AFA2_02029		tetR family transcriptional regulator	0.904692	6.68566	0.167707	0.394183	161.927	92.661	-
AFA2_02030	K05799	GntR family transcriptional regulator, transcriptional repressor for pyruvate dehydrogenase complex	0.0730191	6.87449	0.910537	0.963937	121.137	123.387	-
[truncated: 1,721 more rows]
