# Supplementary material for: Gene expression analysis of Alcaligenes faecalis during induction of heterotrophic nitrification
Source: Sci Rep. 2021 Nov 29;11:23105. doi: 10.1038/s41598-021-02579-3 (PMC8629993; doi:10.1038/s41598-021-02579-3)
Supplement: Supplementary file 7 — Supplementary Table S4. [file 41598_2021_2579_MOESM7_ESM.xlsx]

## Sheet: Sheet2
Supplementary Table S4. Comparison of kinetic parameters of POD and PODh.
	Apparent rate constant kcat (sec-1)	Affinity constant Km (for pyruvic oxime, mM)	Remarks
rPOD homolog (AFA2_02258)	0.26	0.88	This study
rPOD (AFA2_01040)	4.69	0.47	Tsujino et al. 2017
